# Supplementary material for: 6-Amino-3-methyl-4-(4-nitro­phen­yl)-1-phenyl­pyrazolo[3,4-b]pyridine-5-carbonitrile
Source: Acta Crystallogr Sect E Struct Rep Online. 2008 Mar 12;64(Pt 4):o689. doi: 10.1107/S1600536808006156 (PMC2961049; doi:10.1107/S1600536808006156)
Supplement: Supplementary file 1 [file e-64-0o689-sup1.cif]

##############################################################################
###                                                                        ###
###        Electronic paper (Acta Crystallographica Section E)             ###
###                                                                        ###
##############################################################################
#                                                                            #
# This CIF contains the data in a paper accepted for publication in Acta     #
# Crystallographica Section E. It conforms to the requirements of Notes      #
# for Authors for Section E, and has been peer reviewed under the auspices   #
# of the IUCr Commission on Journals.                                        #
#                                                                            #
# Full details of the Crystallographic Information File format               #
# are given in the paper "The Crystallographic Information File (CIF):       #
# a New Standard Archive File for Crystallography" by S. R. Hall, F. H.      #
# Allen and I. D. Brown [Acta Cryst. (1991), A47, 655-685].                  #
#                                                                            #
# The current version of the core CIF dictionary is obtainable from          #
# ftp://ftp.iucr.org/pub/cif_core.dic. The current version number is 2.4.    #
#                                                                            #
# Software is freely available for graphical display of the structure(s) in  #
# this CIF.  For information consult the CIF home page http://www.iucr.org/  #
# cif/home.html                                                              #
#                                                                            #
# This file may be used for bona fide research purposes within the           #
# scientific community so long as proper attribution is given to the journal # 
# article from which it was obtained.                                        #
#                                                                            #
##############################################################################
                                             
data_I
_audit_creation_method     SHELXL-97
_chemical_name_systematic
;
6-Amino-3-methyl-4-(4-nitrophenyl)-1-phenylpyrazolo[3,4-<i>b</i>]pyridine-
5-carbonitrile
;
_chemical_name_common     ?
_chemical_formula_moiety     'C20 H14 N6 O2'
_chemical_formula_sum     'C20 H14 N6 O2'
_chemical_formula_iupac     'C20 H14 N6 O2'
_chemical_formula_weight     370.37
_chemical_melting_point     ?
_symmetry_cell_setting     Monoclinic
_symmetry_space_group_name_H-M     'C 2/c'
_symmetry_space_group_name_hall     '-C 2yc'
loop_
    _symmetry_equiv_pos_as_xyz
    'x, y, z'
    '-x, y, -z+1/2'
    'x+1/2, y+1/2, z'
    '-x+1/2, y+1/2, -z+1/2'
    '-x, -y, -z'
    'x, -y, z-1/2'
    '-x+1/2, -y+1/2, -z'
    'x+1/2, -y+1/2, z-1/2'
_cell_length_a     16.470(11)
_cell_length_b     9.742(7)
_cell_length_c     23.46(2)
_cell_angle_alpha     90.00
_cell_angle_beta     105.857(8)
_cell_angle_gamma     90.00
_cell_volume     3621(5)
_cell_formula_units_Z     8
_cell_measurement_reflns_used     2825
_cell_measurement_theta_min     2.45
_cell_measurement_theta_max     21.64
_cell_measurement_temperature     294(2)
_exptl_crystal_description     block
_exptl_crystal_colour     yellow
_exptl_crystal_size_max     0.39
_exptl_crystal_size_mid     0.25
_exptl_crystal_size_min     0.15
_exptl_crystal_density_diffrn     1.359
_exptl_crystal_density_meas     ?
_exptl_crystal_density_method     'not measured'
_exptl_crystal_F_000     1536
_exptl_absorpt_coefficient_mu     0.093
_exptl_absorpt_correction_type     multi-scan
_exptl_absorpt_process_details     '(SADABS; Sheldrick, 1996)'
_exptl_absorpt_correction_T_min     0.9450
_exptl_absorpt_correction_T_max     0.9862
_exptl_special_details
;
;
_diffrn_ambient_temperature     294(2)
_diffrn_radiation_type     MoK\a
_diffrn_radiation_wavelength     0.71073
_diffrn_radiation_source     'fine-focus sealed tube'
_diffrn_radiation_monochromator     graphite
_diffrn_measurement_device_type     'Bruker SMART CCD area-detector'
_diffrn_measurement_method     '\f and \w'
_diffrn_detector_area_resol_mean     ?
_diffrn_reflns_number     13443
_diffrn_reflns_av_R_equivalents     0.0274
_diffrn_reflns_av_sigmaI/netI     0.0233
_diffrn_reflns_theta_min     2.45
_diffrn_reflns_theta_max     25.50
_diffrn_reflns_theta_full     25.50
_diffrn_measured_fraction_theta_max     1.000
_diffrn_measured_fraction_theta_full     1.000
_diffrn_reflns_limit_h_min     -19
_diffrn_reflns_limit_h_max     19
_diffrn_reflns_limit_k_min     -11
_diffrn_reflns_limit_k_max     11
_diffrn_reflns_limit_l_min     -28
_diffrn_reflns_limit_l_max     28
_diffrn_standards_number     0
_diffrn_standards_interval_count     ?
_diffrn_standards_interval_time     ?
_diffrn_standards_decay_%     0
_refine_special_details
;
Refinement of F^2^ against ALL reflections. The weighted <i>R</i>-factor
<i>wR</i> and
goodness of fit S are based on F^2^, conventional <i>R</i>-factors <i>R</i>
are based
on F, with F set to zero for negative F^2^. The threshold expression of
F^2^ > 2sigma(F^2^) is used only for calculating <i>R</i>-factors(gt)
<i>etc</i>. and is
not relevant to the choice of reflections for refinement. <i>R</i>-factors
based
on F^2^ are statistically about twice as large as those based on F, and
<i>R</i>-
factors based on ALL data will be even larger.
;
_reflns_number_total     3374
_reflns_number_gt     2287
_reflns_threshold_expression     I>2\s(I)
_refine_ls_structure_factor_coef     Fsqd
_refine_ls_matrix_type     full
_refine_ls_R_factor_all     0.0683
_refine_ls_R_factor_gt     0.0418
_refine_ls_wR_factor_gt     0.1004
_refine_ls_wR_factor_ref     0.1215
_refine_ls_goodness_of_fit_ref     1.023
_refine_ls_restrained_S_all     1.023
_refine_ls_number_reflns     3374
_refine_ls_number_parameters     254
_refine_ls_number_restraints     0
_refine_ls_number_constraints     ?
_refine_ls_hydrogen_treatment     constr
_refine_ls_weighting_scheme     calc
_refine_ls_weighting_details
         'calc w=1/[\s^2^(Fo^2^)+(0.0546P)^2^+1.3917P] where P=(Fo^2^+2Fc^2^)/3'
_atom_sites_solution_hydrogens     geom
_atom_sites_solution_primary     direct
_atom_sites_solution_secondary     difmap
_refine_ls_shift/su_max     0.000
_refine_ls_shift/su_mean     0.000
_refine_diff_density_max     0.183
_refine_diff_density_min     -0.162
_refine_ls_extinction_method     none
_refine_ls_extinction_coef     ?
loop_
    _atom_type_symbol
    _atom_type_description
    _atom_type_scat_dispersion_real
    _atom_type_scat_dispersion_imag
    _atom_type_scat_source
    'C' 'C' 0.0033 0.0016
                         'International Tables Vol C Tables 4.2.6.8 and 6.1.1.4'
    'H' 'H' 0.0000 0.0000
                         'International Tables Vol C Tables 4.2.6.8 and 6.1.1.4'
    'N' 'N' 0.0061 0.0033
                         'International Tables Vol C Tables 4.2.6.8 and 6.1.1.4'
    'O' 'O' 0.0106 0.0060
                         'International Tables Vol C Tables 4.2.6.8 and 6.1.1.4'
_computing_data_collection     'SMART (Bruker, 2007)'
_computing_cell_refinement     'SAINT (Bruker, 2007)'
_computing_data_reduction     'SAINT (Bruker, 2007)'
_computing_structure_solution     'SHELXS97 (Sheldrick, 2008)'
_computing_structure_refinement     'SHELXL97 (Sheldrick, 2008)'
_computing_molecular_graphics     'SHELXTL (Sheldrick, 2008)'
_computing_publication_material     'SHELXTL (Sheldrick, 2008)'
loop_
    _atom_site_type_symbol
    _atom_site_label
    _atom_site_fract_x
    _atom_site_fract_y
    _atom_site_fract_z
    _atom_site_U_iso_or_equiv
    _atom_site_adp_type
    _atom_site_calc_flag
    _atom_site_refinement_flags
    _atom_site_occupancy
    _atom_site_disorder_assembly
    _atom_site_disorder_group
    C C1 0.14291(11) 0.3249(2) 0.22385(8) 0.0539(5) Uani d . 1 . .
    C C2 0.13161(11) 0.17956(19) 0.22657(8) 0.0508(4) Uani d . 1 . .
    C C3 0.12907(11) 0.06720(19) 0.18900(8) 0.0514(5) Uani d . 1 . .
    C C4 0.11731(12) -0.0608(2) 0.21136(8) 0.0579(5) Uani d . 1 . .
    C C5 0.10829(12) -0.0751(2) 0.27046(8) 0.0586(5) Uani d . 1 . .
    C C6 0.11882(11) 0.1536(2) 0.28254(8) 0.0515(5) Uani d . 1 . .
    C C7 0.16473(14) 0.4076(2) 0.17675(9) 0.0675(6) Uani d . 1 . .
    H H7A 0.1171 0.4109 0.1424 0.101 Uiso calc R 1 . .
    H H7B 0.2117 0.3663 0.1665 0.101 Uiso calc R 1 . .
    H H7C 0.1795 0.4992 0.1910 0.101 Uiso calc R 1 . .
    C C8 0.11094(16) -0.1792(2) 0.17454(10) 0.0771(7) Uani d . 1 . .
    C C9 0.13676(11) 0.08314(19) 0.12762(8) 0.0516(5) Uani d . 1 . .
    C C10 0.06928(13) 0.1307(3) 0.08327(9) 0.0750(7) Uani d . 1 . .
    H H10 0.0187 0.1510 0.0919 0.090 Uiso calc R 1 . .
    C C11 0.07559(14) 0.1485(2) 0.02644(9) 0.0749(7) Uani d . 1 . .
    H H11 0.0300 0.1808 -0.0034 0.090 Uiso calc R 1 . .
    C C12 0.15017(13) 0.11769(19) 0.01483(8) 0.0573(5) Uani d . 1 . .
    C C13 0.21832(13) 0.0685(2) 0.05755(9) 0.0656(6) Uani d . 1 . .
    H H13 0.2684 0.0471 0.0484 0.079 Uiso calc R 1 . .
    C C14 0.21111(12) 0.0516(2) 0.11416(8) 0.0617(5) Uani d . 1 . .
    H H14 0.2568 0.0184 0.1437 0.074 Uiso calc R 1 . .
    C C15 0.11107(11) 0.3128(2) 0.36614(8) 0.0539(5) Uani d . 1 . .
    C C16 0.14851(12) 0.2328(2) 0.41484(9) 0.0610(5) Uani d . 1 . .
    H H16 0.1792 0.1550 0.4107 0.073 Uiso calc R 1 . .
    C C17 0.13988(13) 0.2697(2) 0.47001(9) 0.0674(6) Uani d . 1 . .
    H H17 0.1640 0.2155 0.5029 0.081 Uiso calc R 1 . .
    C C18 0.09585(14) 0.3862(3) 0.47639(10) 0.0732(7) Uani d . 1 . .
    H H18 0.0910 0.4111 0.5136 0.088 Uiso calc R 1 . .
    C C19 0.05918(14) 0.4654(2) 0.42781(11) 0.0722(6) Uani d . 1 . .
    H H19 0.0294 0.5440 0.4322 0.087 Uiso calc R 1 . .
    C C20 0.06610(12) 0.4293(2) 0.37226(10) 0.0636(5) Uani d . 1 . .
    H H20 0.0408 0.4828 0.3394 0.076 Uiso calc R 1 . .
    N N1 0.12015(10) 0.27857(17) 0.30914(7) 0.0569(4) Uani d . 1 . .
    N N2 0.13518(10) 0.38354(17) 0.27275(7) 0.0592(4) Uani d . 1 . .
    N N3 0.10738(10) 0.03211(17) 0.30563(6) 0.0575(4) Uani d . 1 . .
    N N4 0.1045(2) -0.2721(2) 0.14393(10) 0.1197(9) Uani d . 1 . .
    N N5 0.10113(12) -0.20117(18) 0.29226(8) 0.0784(6) Uani d . 1 . .
    H H5A 0.0962 -0.2102 0.3276 0.094 Uiso calc R 1 . .
    H H5B 0.1015 -0.2726 0.2708 0.094 Uiso calc R 1 . .
    N N6 0.15858(14) 0.14160(19) -0.04520(8) 0.0750(5) Uani d . 1 . .
    O O1 0.22406(12) 0.1080(2) -0.05634(7) 0.0962(6) Uani d . 1 . .
    O O2 0.09960(14) 0.1956(2) -0.08097(7) 0.1125(7) Uani d . 1 . .
loop_
    _atom_site_aniso_label
    _atom_site_aniso_U_11
    _atom_site_aniso_U_22
    _atom_site_aniso_U_33
    _atom_site_aniso_U_12
    _atom_site_aniso_U_13
    _atom_site_aniso_U_23
    C1 0.0489(10) 0.0631(12) 0.0496(11) 0.0009(9) 0.0132(8) 0.0005(9)
    C2 0.0476(10) 0.0611(12) 0.0439(10) 0.0024(8) 0.0128(8) -0.0009(9)
    C3 0.0479(10) 0.0626(12) 0.0425(10) 0.0093(9) 0.0102(8) 0.0001(9)
    C4 0.0672(13) 0.0611(12) 0.0430(10) 0.0062(9) 0.0111(9) -0.0021(9)
    C5 0.0655(12) 0.0633(13) 0.0455(11) -0.0049(10) 0.0128(9) -0.0017(9)
    C6 0.0499(11) 0.0610(12) 0.0439(10) -0.0028(9) 0.0135(8) -0.0063(9)
    C7 0.0721(13) 0.0687(13) 0.0632(13) -0.0008(11) 0.0210(10) 0.0070(11)
    C8 0.1150(19) 0.0602(14) 0.0533(13) 0.0113(13) 0.0184(12) 0.0015(11)
    C9 0.0545(11) 0.0572(11) 0.0428(10) 0.0114(9) 0.0128(8) -0.0004(8)
    C10 0.0606(13) 0.1155(19) 0.0501(11) 0.0348(12) 0.0173(10) 0.0073(12)
    C11 0.0726(14) 0.1049(18) 0.0449(11) 0.0368(13) 0.0120(10) 0.0089(11)
    C12 0.0760(13) 0.0552(11) 0.0441(10) 0.0137(10) 0.0221(9) -0.0006(9)
    C13 0.0623(12) 0.0805(14) 0.0601(13) 0.0194(11) 0.0267(10) 0.0038(10)
    C14 0.0560(12) 0.0791(14) 0.0490(11) 0.0208(10) 0.0130(9) 0.0070(10)
    C15 0.0470(10) 0.0664(12) 0.0498(11) -0.0113(9) 0.0157(8) -0.0135(9)
    C16 0.0535(11) 0.0732(13) 0.0557(12) -0.0040(10) 0.0141(9) -0.0105(10)
    C17 0.0603(12) 0.0911(16) 0.0513(11) -0.0140(11) 0.0161(9) -0.0092(11)
    C18 0.0684(14) 0.0973(18) 0.0617(14) -0.0247(13) 0.0310(11) -0.0278(13)
    C19 0.0646(13) 0.0787(15) 0.0832(17) -0.0096(11) 0.0370(12) -0.0239(13)
    C20 0.0565(12) 0.0698(13) 0.0672(13) -0.0063(10) 0.0216(10) -0.0086(11)
    N1 0.0641(10) 0.0628(10) 0.0464(9) -0.0078(8) 0.0193(7) -0.0086(8)
    N2 0.0627(10) 0.0615(10) 0.0540(10) -0.0048(8) 0.0171(8) -0.0040(8)
    N3 0.0638(10) 0.0638(11) 0.0449(9) -0.0083(8) 0.0151(7) -0.0043(8)
    N4 0.206(3) 0.0672(14) 0.0819(15) 0.0173(16) 0.0322(16) -0.0113(13)
    N5 0.1225(16) 0.0619(11) 0.0510(10) -0.0128(10) 0.0238(10) -0.0003(8)
    N6 0.1076(16) 0.0713(12) 0.0516(10) 0.0168(11) 0.0311(11) 0.0007(9)
    O1 0.1160(14) 0.1135(14) 0.0769(11) 0.0135(11) 0.0567(11) 0.0013(10)
    O2 0.1504(18) 0.1383(16) 0.0511(9) 0.0640(14) 0.0312(10) 0.0233(10)
_geom_special_details
;
All e.s.d.'s (except the e.s.d. in the dihedral angle between two l.s. planes)
are estimated using the full covariance matrix. The cell e.s.d.'s are taken
into account individually in the estimation of e.s.d.'s in distances, angles
and torsion angles; correlations between e.s.d.'s in cell parameters are only
used when they are defined by crystal symmetry. An approximate (isotropic)
treatment of cell e.s.d.'s is used for estimating e.s.d.'s involving l.s.
planes.
;
loop_
    _geom_bond_atom_site_label_1
    _geom_bond_atom_site_label_2
    _geom_bond_site_symmetry_2
    _geom_bond_distance
    _geom_bond_publ_flag
    C1 N2 . 1.318(3) ?
    C1 C2 . 1.431(3) ?
    C1 C7 . 1.489(3) ?
    C2 C3 . 1.399(3) ?
    C2 C6 . 1.408(3) ?
    C3 C4 . 1.386(3) ?
    C3 C9 . 1.488(3) ?
    C4 C8 . 1.428(3) ?
    C4 C5 . 1.441(3) ?
    C5 N3 . 1.333(2) ?
    C5 N5 . 1.348(3) ?
    C6 N3 . 1.336(2) ?
    C6 N1 . 1.365(2) ?
    C7 H7A . 0.9600 ?
    C7 H7B . 0.9600 ?
    C7 H7C . 0.9600 ?
    C8 N4 . 1.142(3) ?
    C9 C10 . 1.378(3) ?
    C9 C14 . 1.380(3) ?
    C10 C11 . 1.376(3) ?
    C10 H10 . 0.9300 ?
    C11 C12 . 1.362(3) ?
    C11 H11 . 0.9300 ?
    C12 C13 . 1.371(3) ?
    C12 N6 . 1.471(3) ?
    C13 C14 . 1.375(3) ?
    C13 H13 . 0.9300 ?
    C14 H14 . 0.9300 ?
    C15 C16 . 1.381(3) ?
    C15 C20 . 1.384(3) ?
    C15 N1 . 1.425(2) ?
    C16 C17 . 1.387(3) ?
    C16 H16 . 0.9300 ?
    C17 C18 . 1.376(3) ?
    C17 H17 . 0.9300 ?
    C18 C19 . 1.372(3) ?
    C18 H18 . 0.9300 ?
    C19 C20 . 1.384(3) ?
    C19 H19 . 0.9300 ?
    C20 H20 . 0.9300 ?
    N1 N2 . 1.397(2) ?
    N5 H5A . 0.8600 ?
    N5 H5B . 0.8600 ?
    N6 O2 . 1.216(2) ?
    N6 O1 . 1.222(2) ?
loop_
    _geom_angle_atom_site_label_1
    _geom_angle_atom_site_label_2
    _geom_angle_atom_site_label_3
    _geom_angle_site_symmetry_1
    _geom_angle_site_symmetry_3
    _geom_angle
    _geom_angle_publ_flag
    N2 C1 C2 . . 110.21(17) ?
    N2 C1 C7 . . 120.72(18) ?
    C2 C1 C7 . . 129.00(18) ?
    C3 C2 C6 . . 117.42(18) ?
    C3 C2 C1 . . 136.70(18) ?
    C6 C2 C1 . . 105.87(16) ?
    C4 C3 C2 . . 116.66(17) ?
    C4 C3 C9 . . 121.18(17) ?
    C2 C3 C9 . . 122.16(17) ?
    C3 C4 C8 . . 119.51(18) ?
    C3 C4 C5 . . 120.85(17) ?
    C8 C4 C5 . . 119.60(19) ?
    N3 C5 N5 . . 117.52(18) ?
    N3 C5 C4 . . 122.75(19) ?
    N5 C5 C4 . . 119.73(18) ?
    N3 C6 N1 . . 126.23(17) ?
    N3 C6 C2 . . 127.62(17) ?
    N1 C6 C2 . . 106.15(17) ?
    C1 C7 H7A . . 109.5 ?
    C1 C7 H7B . . 109.5 ?
    H7A C7 H7B . . 109.5 ?
    C1 C7 H7C . . 109.5 ?
    H7A C7 H7C . . 109.5 ?
    H7B C7 H7C . . 109.5 ?
    N4 C8 C4 . . 178.2(3) ?
    C10 C9 C14 . . 119.01(18) ?
    C10 C9 C3 . . 120.08(17) ?
    C14 C9 C3 . . 120.91(16) ?
    C11 C10 C9 . . 120.98(19) ?
    C11 C10 H10 . . 119.5 ?
    C9 C10 H10 . . 119.5 ?
    C12 C11 C10 . . 118.46(18) ?
    C12 C11 H11 . . 120.8 ?
    C10 C11 H11 . . 120.8 ?
    C11 C12 C13 . . 122.28(18) ?
    C11 C12 N6 . . 118.84(18) ?
    C13 C12 N6 . . 118.86(19) ?
    C12 C13 C14 . . 118.58(18) ?
    C12 C13 H13 . . 120.7 ?
    C14 C13 H13 . . 120.7 ?
    C13 C14 C9 . . 120.68(17) ?
    C13 C14 H14 . . 119.7 ?
    C9 C14 H14 . . 119.7 ?
    C16 C15 C20 . . 120.50(19) ?
    C16 C15 N1 . . 120.44(18) ?
    C20 C15 N1 . . 119.04(18) ?
    C15 C16 C17 . . 119.3(2) ?
    C15 C16 H16 . . 120.4 ?
    C17 C16 H16 . . 120.4 ?
    C18 C17 C16 . . 120.4(2) ?
    C18 C17 H17 . . 119.8 ?
    C16 C17 H17 . . 119.8 ?
    C19 C18 C17 . . 119.9(2) ?
    C19 C18 H18 . . 120.0 ?
    C17 C18 H18 . . 120.0 ?
    C18 C19 C20 . . 120.5(2) ?
    C18 C19 H19 . . 119.7 ?
    C20 C19 H19 . . 119.7 ?
    C19 C20 C15 . . 119.4(2) ?
    C19 C20 H20 . . 120.3 ?
    C15 C20 H20 . . 120.3 ?
    C6 N1 N2 . . 110.91(15) ?
    C6 N1 C15 . . 130.13(16) ?
    N2 N1 C15 . . 118.94(16) ?
    C1 N2 N1 . . 106.83(16) ?
    C5 N3 C6 . . 114.61(17) ?
    C5 N5 H5A . . 120.0 ?
    C5 N5 H5B . . 120.0 ?
    H5A N5 H5B . . 120.0 ?
    O2 N6 O1 . . 123.6(2) ?
    O2 N6 C12 . . 117.6(2) ?
    O1 N6 C12 . . 118.81(19) ?
loop_
    _geom_torsion_atom_site_label_1
    _geom_torsion_atom_site_label_2
    _geom_torsion_atom_site_label_3
    _geom_torsion_atom_site_label_4
    _geom_torsion_site_symmetry_1
    _geom_torsion_site_symmetry_2
    _geom_torsion_site_symmetry_3
    _geom_torsion_site_symmetry_4
    _geom_torsion
    _geom_torsion_publ_flag
    N2 C1 C2 C3 . . . . 176.8(2) ?
    C7 C1 C2 C3 . . . . -6.2(4) ?
    N2 C1 C2 C6 . . . . -1.8(2) ?
    C7 C1 C2 C6 . . . . 175.12(18) ?
    C6 C2 C3 C4 . . . . -2.4(2) ?
    C1 C2 C3 C4 . . . . 179.1(2) ?
    C6 C2 C3 C9 . . . . 176.39(16) ?
    C1 C2 C3 C9 . . . . -2.1(3) ?
    C2 C3 C4 C8 . . . . 177.67(19) ?
    C9 C3 C4 C8 . . . . -1.1(3) ?
    C2 C3 C4 C5 . . . . 0.0(3) ?
    C9 C3 C4 C5 . . . . -178.80(17) ?
    C3 C4 C5 N3 . . . . 2.7(3) ?
    C8 C4 C5 N3 . . . . -174.99(19) ?
    C3 C4 C5 N5 . . . . -176.71(18) ?
    C8 C4 C5 N5 . . . . 5.6(3) ?
    C3 C2 C6 N3 . . . . 2.7(3) ?
    C1 C2 C6 N3 . . . . -178.33(18) ?
    C3 C2 C6 N1 . . . . -177.13(15) ?
    C1 C2 C6 N1 . . . . 1.82(19) ?
    C3 C4 C8 N4 . . . . -45(11) ?
    C5 C4 C8 N4 . . . . 132(10) ?
    C4 C3 C9 C10 . . . . 102.6(2) ?
    C2 C3 C9 C10 . . . . -76.2(3) ?
    C4 C3 C9 C14 . . . . -77.8(3) ?
    C2 C3 C9 C14 . . . . 103.5(2) ?
    C14 C9 C10 C11 . . . . -0.9(3) ?
    C3 C9 C10 C11 . . . . 178.8(2) ?
    C9 C10 C11 C12 . . . . 0.2(4) ?
    C10 C11 C12 C13 . . . . 0.7(4) ?
    C10 C11 C12 N6 . . . . -177.6(2) ?
    C11 C12 C13 C14 . . . . -0.8(3) ?
    N6 C12 C13 C14 . . . . 177.45(19) ?
    C12 C13 C14 C9 . . . . 0.1(3) ?
    C10 C9 C14 C13 . . . . 0.7(3) ?
    C3 C9 C14 C13 . . . . -178.96(19) ?
    C20 C15 C16 C17 . . . . 0.6(3) ?
    N1 C15 C16 C17 . . . . 178.90(17) ?
    C15 C16 C17 C18 . . . . -1.2(3) ?
    C16 C17 C18 C19 . . . . 0.9(3) ?
    C17 C18 C19 C20 . . . . 0.0(3) ?
    C18 C19 C20 C15 . . . . -0.5(3) ?
    C16 C15 C20 C19 . . . . 0.2(3) ?
    N1 C15 C20 C19 . . . . -178.06(17) ?
    N3 C6 N1 N2 . . . . 178.85(17) ?
    C2 C6 N1 N2 . . . . -1.3(2) ?
    N3 C6 N1 C15 . . . . 0.7(3) ?
    C2 C6 N1 C15 . . . . -179.46(17) ?
    C16 C15 N1 C6 . . . . 40.1(3) ?
    C20 C15 N1 C6 . . . . -141.6(2) ?
    C16 C15 N1 N2 . . . . -137.89(18) ?
    C20 C15 N1 N2 . . . . 40.4(2) ?
    C2 C1 N2 N1 . . . . 1.0(2) ?
    C7 C1 N2 N1 . . . . -176.20(16) ?
    C6 N1 N2 C1 . . . . 0.2(2) ?
    C15 N1 N2 C1 . . . . 178.58(15) ?
    N5 C5 N3 C6 . . . . 176.90(17) ?
    C4 C5 N3 C6 . . . . -2.5(3) ?
    N1 C6 N3 C5 . . . . 179.64(18) ?
    C2 C6 N3 C5 . . . . -0.2(3) ?
    C11 C12 N6 O2 . . . . 4.2(3) ?
    C13 C12 N6 O2 . . . . -174.2(2) ?
    C11 C12 N6 O1 . . . . -176.6(2) ?
    C13 C12 N6 O1 . . . . 5.1(3) ?
loop_
    _geom_hbond_atom_site_label_D
    _geom_hbond_atom_site_label_H
    _geom_hbond_atom_site_label_A
    _geom_hbond_site_symmetry_A
    _geom_hbond_distance_DH
    _geom_hbond_distance_HA
    _geom_hbond_distance_DA
    _geom_hbond_angle_DHA
    N5 H5A O2 6_556 0.86 2.13 2.981(3) 168.3
    C14 H14 N2 4_545 0.93 2.61 3.529(3) 168.3
data_global
_journal_date_recd_electronic     2008-03-02
_journal_date_accepted     2008-03-05
_journal_name_full     'Acta Crystallographica, Section E'
_journal_year     2008
_journal_volume     64
_journal_issue      4
_journal_page_first     o689
_journal_page_last     o689
_journal_paper_category     QO
_journal_coeditor_code     SU2046
_publ_contact_author_name     'Xin-Ying Zhang, Xue-Sen Fan'
_publ_contact_author_address
;
School of Chemical and Environmental Sciences,
Henan Key Laboratory for Environmental Pollution Control,
Henan Normal University, Xinxiang,
Henan 453007, People's Republic of China
;
_publ_contact_author_email     xyzh518@sohu.com
_publ_contact_author_fax     '86-373-332-6336'
_publ_contact_author_phone     '86-373-332-6335'
_publ_section_title
;\
6-Amino-3-methyl-4-(4-nitrophenyl)-1-phenylpyrazolo[3,4-<i>b</i>]pyridine-5-\
carbonitrile
;
loop_
    _publ_author_name
    _publ_author_footnote
    _publ_author_address
    'Zhang, Xin-Ying' .
;
School of Chemical and Environmental Sciences,
Henan Key Laboratory for Environmental Pollution Control,
Henan Normal University, Xinxiang,
Henan 453007, People's Republic of China
;
    'Li, Xiao-Yan' .
;
School of Chemical and Environmental Sciences,
Henan Key Laboratory for Environmental Pollution Control,
Henan Normal University, Xinxiang,
Henan 453007, People's Republic of China
;
    'Wang, Xia' .
;
School of Chemical and Environmental Sciences,
Henan Key Laboratory for Environmental Pollution Control,
Henan Normal University, Xinxiang,
Henan 453007, People's Republic of China
;
    'Fan, Xue-Sen' .
;
School of Chemical and Environmental Sciences,
Henan Key Laboratory for Environmental Pollution Control,
Henan Normal University, Xinxiang,
Henan 453007, People's Republic of China
;
    'Qu, Gui-Rong' .
;
School of Chemical and Environmental Sciences,
Henan Key Laboratory for Environmental Pollution Control,
Henan Normal University, Xinxiang,
Henan 453007, People's Republic of China
;
