# Supplementary material for: 6-Amino-3-methyl-4-(4-nitro­phen­yl)-1-phenyl­pyrazolo[3,4-b]pyridine-5-carbonitrile
Source: Acta Crystallogr Sect E Struct Rep Online. 2008 Mar 12;64(Pt 4):o689. doi: 10.1107/S1600536808006156 (PMC2961049; doi:10.1107/S1600536808006156)
Supplement: Supplementary file 2 [file e-64-0o689-Isup2.hkl]

# 
# h,k,l, Fc-squared, Fo-squared, sigma(Fo-squared) and status flag 
# 
data_I
_shelx_title ' B in C2/c' 
_shelx_refln_list_code          4 
_shelx_F_calc_maximum      611.50 
_exptl_crystal_F_000      1536.00 
_reflns_d_resolution_high  0.8255 
 
loop_ 
 _symmetry_equiv_pos_as_xyz 
 'x, y, z' 
 '-x, y, -z+1/2' 
 'x+1/2, y+1/2, z' 
 '-x+1/2, y+1/2, -z+1/2' 
 '-x, -y, -z' 
 'x, -y, z-1/2' 
 '-x+1/2, -y+1/2, -z' 
 'x+1/2, -y+1/2, z-1/2' 
 
_cell_length_a    16.4698 
_cell_length_b     9.7417 
_cell_length_c    23.4559 
_cell_angle_alpha  90.000 
_cell_angle_beta  105.857 
_cell_angle_gamma  90.000 
 
_shelx_F_squared_multiplier     1.000 
 
loop_ 
 _refln_index_h 
 _refln_index_k 
 _refln_index_l 
 _refln_F_squared_calc 
 _refln_F_squared_meas 
 _refln_F_squared_sigma 
 _refln_observed_status 
   2   0   0      213.40      -19.87     13.25 o 
   4   0   0   373926.63   333635.94   3402.96 o 
   6   0   0    13975.83    12920.61    181.58 o 
   8   0   0    23990.26    24084.74    181.95 o 
  10   0   0        1.31       -3.34      8.90 o 
  12   0   0     2902.35     2804.62     45.03 o 
  14   0   0      847.48      869.88     35.93 o 
  16   0   0       93.63       58.43     24.46 o 
  18   0   0       31.80       77.12     28.20 o 
   1   1   0    18707.80    17735.45     96.28 o 
   3   1   0    33022.99    32177.61    194.33 o 
   5   1   0     1699.54     1650.25     16.93 o 
   7   1   0       11.93       22.02      3.58 o 
   9   1   0     8780.33     8543.81     57.67 o 
  11   1   0      461.51      430.89     12.32 o 
  13   1   0      138.98      124.41     11.75 o 
  15   1   0       13.04       -0.18     15.82 o 
  17   1   0        0.01       -0.30     15.63 o 
  19   1   0        0.01       18.02     16.78 o 
   0   2   0     5602.34     5134.39     43.89 o 
   2   2   0     1306.40     1042.11     13.54 o 
   4   2   0    31765.54    30056.20    167.15 o 
   6   2   0      490.77      599.56      9.38 o 
   8   2   0     4213.16     3978.23     32.27 o 
  10   2   0        6.06       12.68      5.21 o 
  12   2   0       90.52       98.13     10.74 o 
  14   2   0        6.30        8.27      7.75 o 
  16   2   0        7.72        6.99     10.83 o 
  18   2   0       94.13       72.88     21.93 o 
   1   3   0     8302.76     7773.17     46.69 o 
   3   3   0      538.45      567.11      9.53 o 
   5   3   0       55.28       69.35      7.00 o 
   7   3   0     1399.76     1466.22     25.78 o 
   9   3   0     2155.79     2140.96     34.52 o 
  11   3   0       33.43       17.64      7.85 o 
  13   3   0      542.41      474.66     23.20 o 
  15   3   0       12.74       10.93      8.91 o 
  17   3   0       14.96       23.59     10.73 o 
   0   4   0     8189.89     7854.26     70.93 o 
   2   4   0      944.47     1019.92     12.93 o 
   4   4   0      146.92      118.15      5.20 o 
   6   4   0       45.31       54.33      8.19 o 
   8   4   0       65.93       57.34      8.35 o 
  10   4   0      393.71      396.72     17.61 o 
  12   4   0      222.73      228.56     15.57 o 
  14   4   0      180.97      167.46     17.06 o 
  16   4   0        1.15       -3.90      9.18 o 
  18   4   0        2.80        3.30     12.11 o 
   1   5   0        7.59        3.50      2.96 o 
   3   5   0      164.16      169.05      6.69 o 
   5   5   0      740.39      666.15     12.89 o 
   7   5   0       46.39       55.62      9.17 o 
   9   5   0       45.27       29.94      7.90 o 
  11   5   0     1269.27     1295.47     31.83 o 
  13   5   0        0.13      -10.45      6.97 o 
  15   5   0       56.42       39.31     12.58 o 
  17   5   0       29.34       41.34     12.76 o 
   0   6   0     1597.92     1542.42     25.08 o 
   2   6   0      688.69      626.32     14.30 o 
   4   6   0       48.75       31.34      5.35 o 
   6   6   0       77.73       74.81      9.60 o 
   8   6   0      102.22      118.48     12.02 o 
  10   6   0      203.40      185.83     15.15 o 
  12   6   0       75.87       97.11     13.14 o 
  14   6   0      163.52      162.41     17.05 o 
  16   6   0        2.70        7.14     10.59 o 
   1   7   0       70.85       55.11      5.18 o 
   3   7   0      109.38      118.69      8.03 o 
   5   7   0       14.59       10.61      6.37 o 
   7   7   0       31.16       22.29      8.02 o 
   9   7   0      698.28      724.13     24.89 o 
  11   7   0      111.94      136.72     15.08 o 
  13   7   0       41.44       29.38     10.77 o 
  15   7   0       10.16        1.49     10.16 o 
   0   8   0      920.88      838.26     34.37 o 
   2   8   0       46.88       37.17      7.61 o 
   4   8   0      310.56      313.66     25.89 o 
   6   8   0      532.84      531.28     22.56 o 
   8   8   0      168.81      167.32     15.58 o 
  10   8   0      400.75      465.23     49.97 o 
  12   8   0      185.40      144.55     21.72 o 
  14   8   0       14.40       15.06     11.45 o 
   1   9   0      468.88      469.96     20.59 o 
   3   9   0      381.77      383.91     27.36 o 
   5   9   0      372.32      381.65     29.42 o 
   7   9   0       14.92       14.45      9.71 o 
   9   9   0      560.29      528.94     25.14 o 
  11   9   0        0.02        5.67     10.49 o 
   0  10   0        2.01       12.23     18.01 o 
   2  10   0        0.21       -3.62      8.32 o 
   4  10   0        9.44       14.88      9.40 o 
   6  10   0        0.49      -12.27      8.18 o 
   8  10   0       16.29       25.13     11.30 o 
  10  10   0        2.28        4.94     12.21 o 
   1  11   0        2.09        3.95     12.85 o 
   3  11   0        8.18       14.75     11.00 o 
   5  11   0       42.26       22.93     10.83 o 
 -19   1   1       72.54       55.92     19.63 o 
 -17   1   1        0.02        9.13     13.57 o 
 -15   1   1      152.13      168.88     17.79 o 
 -13   1   1       14.62       22.39      7.40 o 
 -11   1   1     1280.60     1344.42     23.19 o 
  -9   1   1      100.17      103.37      6.34 o 
  -7   1   1     4242.48     4106.29     31.68 o 
  -5   1   1     4517.02     4935.48     43.91 o 
  -3   1   1     5366.81     5079.12     39.31 o 
  -1   1   1     2251.59     2177.40     25.67 o 
   1   1   1    24350.77    22920.67    138.27 o 
   3   1   1    36513.38    34890.86    207.59 o 
   5   1   1     2750.89     2671.66     20.40 o 
   7   1   1    12517.46    12796.80     80.04 o 
   9   1   1      595.50      550.39     17.83 o 
  11   1   1     4603.93     4744.52     42.09 o 
  13   1   1        1.39       16.24      7.86 o 
  15   1   1     1163.53     1175.29     36.97 o 
  17   1   1        6.77       30.55     15.83 o 
 -18   2   1       43.65       62.70     29.22 o 
 -16   2   1       14.40        9.49     10.57 o 
 -14   2   1       30.33       34.27     10.05 o 
 -12   2   1      378.81      403.88     17.49 o 
 -10   2   1       39.83       32.18      6.09 o 
  -8   2   1     1360.42     1303.05     16.08 o 
  -6   2   1        6.38        0.59      3.29 o 
  -4   2   1     1367.85     1216.38     16.75 o 
  -2   2   1    72374.77    68456.83    385.87 o 
   0   2   1    18370.58    17430.97     82.10 o 
   2   2   1    60599.79    58910.45    579.34 o 
   4   2   1    15368.84    14796.54    101.07 o 
   6   2   1      536.45      457.27      8.14 o 
   8   2   1     2571.34     2590.30     24.83 o 
  10   2   1        3.38        5.23      4.95 o 
  12   2   1     1594.37     1601.01     32.36 o 
  14   2   1      211.64      229.14     18.73 o 
  16   2   1      209.40      181.92     24.62 o 
  18   2   1        8.71       -3.96     16.25 o 
 -17   3   1        1.68        7.25      9.59 o 
 -15   3   1       37.54       60.33     11.33 o 
 -13   3   1     1464.00     1469.53     43.69 o 
 -11   3   1        1.36      -10.00      6.67 o 
  -9   3   1     3517.86     3474.85     37.32 o 
  -7   3   1      724.01      710.50     14.23 o 
  -5   3   1     1834.21     2058.43     24.85 o 
  -3   3   1       52.64       46.39      4.11 o 
  -1   3   1     5777.04     5644.20     33.78 o 
   1   3   1    70010.67    67730.18    299.07 o 
   3   3   1     7429.43     7530.42     51.88 o 
   5   3   1     7414.13     7095.28     58.78 o 
   7   3   1       51.90       39.23      5.32 o 
   9   3   1     1167.60     1067.53     24.25 o 
  11   3   1      134.37      140.51     12.16 o 
  13   3   1      212.52      198.20     15.19 o 
  15   3   1      585.08      650.59     28.00 o 
  17   3   1        3.08       -3.49     10.52 o 
 -18   4   1        1.00        6.91     10.88 o 
 -16   4   1      211.13      188.43     17.43 o 
 -14   4   1       90.13       61.03     11.07 o 
 -12   4   1      300.43      279.97     16.73 o 
 -10   4   1       31.33       28.91      7.41 o 
  -8   4   1      728.65      780.20     20.85 o 
  -6   4   1     3804.37     3533.11     49.38 o 
  -4   4   1        9.11        3.08      3.59 o 
  -2   4   1       65.19       63.10      4.34 o 
   0   4   1     2244.21     2177.43     19.50 o 
   2   4   1      894.69      818.03     10.92 o 
   4   4   1     3630.23     3448.73     29.84 o 
   6   4   1     1473.46     1542.01     24.48 o 
   8   4   1      855.65      826.81     21.80 o 
  10   4   1      595.35      555.84     19.84 o 
  12   4   1     1429.75     1506.75     38.70 o 
  14   4   1       32.85       19.29      9.22 o 
  16   4   1        1.60       12.64      9.61 o 
 -17   5   1       24.21       20.27     11.53 o 
 -15   5   1       59.59       73.54     13.02 o 
 -13   5   1       19.68       27.17      9.31 o 
 -11   5   1     1732.87     1759.75     36.51 o 
  -9   5   1       71.22       62.57     12.21 o 
  -7   5   1       24.79       28.99      7.07 o 
  -5   5   1      421.59      404.48     11.61 o 
  -3   5   1     5047.23     5149.54     38.83 o 
  -1   5   1      779.03      821.37     12.84 o 
   1   5   1     1579.36     1693.35     18.30 o 
   3   5   1     3384.86     3092.81     25.52 o 
   5   5   1      835.31      875.23     15.07 o 
   7   5   1     1176.94     1238.73     24.18 o 
   9   5   1      179.59      162.95     13.01 o 
  11   5   1     1219.63     1234.29     37.17 o 
  13   5   1       55.04       40.85     10.32 o 
  15   5   1       19.11        0.49      9.11 o 
  17   5   1       63.38      101.28     16.31 o 
 -16   6   1       16.72        2.34     10.70 o 
 -14   6   1      441.34      386.34     22.45 o 
 -12   6   1       94.08       92.20     12.61 o 
 -10   6   1      347.19      381.30     19.03 o 
  -8   6   1      286.82      271.85     15.56 o 
  -6   6   1      379.37      403.03     16.77 o 
  -4   6   1       10.37       10.09      4.17 o 
  -2   6   1      746.33      797.21     18.14 o 
   0   6   1       46.61       61.21      5.79 o 
   2   6   1     1095.31      987.06     14.02 o 
   4   6   1      722.72      744.11     19.97 o 
   6   6   1      583.53      586.59     20.30 o 
   8   6   1      247.57      235.65     15.11 o 
  10   6   1       39.92       15.70      8.23 o 
  12   6   1       59.98       66.84     12.25 o 
  14   6   1       28.84       12.60     11.17 o 
  16   6   1       41.87       27.00     11.99 o 
 -15   7   1       40.93       60.52     13.47 o 
 -13   7   1      136.15      157.39     16.63 o 
 -11   7   1       54.94       66.21     12.04 o 
  -9   7   1      439.98      459.00     21.87 o 
  -7   7   1        4.60        2.63      6.64 o 
  -5   7   1        0.56        9.24      6.53 o 
  -3   7   1        0.07        4.77      4.81 o 
  -1   7   1       79.55       96.61      6.57 o 
   1   7   1        3.57       -2.93      3.40 o 
   3   7   1        0.01        2.81      4.49 o 
   5   7   1       42.73       61.37      8.45 o 
   7   7   1       69.08       59.61     12.36 o 
   9   7   1       12.31       18.76      8.84 o 
  11   7   1        5.24      -10.52      7.01 o 
  13   7   1       17.20       12.41      9.74 o 
  15   7   1       72.71       45.11     17.23 o 
 -14   8   1      136.20      146.11     18.18 o 
 -12   8   1       31.74       30.09     11.02 o 
 -10   8   1     1026.28     1064.04     31.89 o 
  -8   8   1        9.38       11.84      8.28 o 
  -6   8   1      731.00      831.38     29.49 o 
  -4   8   1      273.20      267.51     15.80 o 
  -2   8   1      179.82      181.08     12.75 o 
   0   8   1      642.55      602.74     14.21 o 
   2   8   1      166.52      150.52     11.19 o 
   4   8   1      431.01      430.09     22.29 o 
   6   8   1       62.15       51.14     10.23 o 
   8   8   1      283.90      306.28     18.95 o 
  10   8   1        2.67      -11.11      8.15 o 
  12   8   1       26.81       22.93     11.12 o 
 -11   9   1      153.00      125.23     16.02 o 
  -9   9   1      280.33      334.52     23.61 o 
  -7   9   1      201.04      231.96     17.95 o 
  -5   9   1      264.49      263.15     17.27 o 
  -3   9   1       27.93       17.01      8.27 o 
  -1   9   1      152.44      147.26     15.07 o 
   1   9   1        2.63        5.24      7.70 o 
   3   9   1        8.11        4.83      6.69 o 
   5   9   1       48.05       58.68     11.17 o 
   7   9   1       14.79       -4.07      7.80 o 
   9   9   1        0.18        1.17      9.15 o 
  11   9   1       16.82       10.27     12.58 o 
 -10  10   1       70.20       81.73     15.59 o 
  -8  10   1      112.29      116.26     18.34 o 
  -6  10   1       19.45       11.66      9.26 o 
  -4  10   1       12.08        7.61      8.14 o 
  -2  10   1        0.45       -3.93      8.26 o 
   0  10   1       34.02       22.42     13.45 o 
   2  10   1      119.81      127.73     15.94 o 
   4  10   1       10.77       12.91      9.00 o 
   6  10   1       90.76       96.06     13.83 o 
   8  10   1        0.64       20.66     10.51 o 
  -7  11   1        0.64       -4.27      9.71 o 
  -5  11   1        0.18      -11.09     10.44 o 
  -3  11   1        0.13       12.10     10.97 o 
  -1  11   1        1.01      -11.65     13.93 o 
   1  11   1        0.69       -4.45     12.67 o 
   3  11   1        0.16        3.15     12.55 o 
   5  11   1       12.23        1.32     10.78 o 
 -18   0   2        2.58       -3.40     19.70 o 
 -16   0   2       34.23        4.76     19.02 o 
 -14   0   2      936.97      967.09     37.67 o 
 -12   0   2     1509.18     1539.16     32.11 o 
 -10   0   2     1236.31     1205.77     44.73 o 
  -8   0   2    15706.14    16435.85    131.07 o 
  -6   0   2     1079.14      755.60     18.44 o 
  -4   0   2    25492.82    25087.71    175.97 o 
  -2   0   2    15171.25    14054.15    177.67 o 
   2   0   2      631.37      629.48     13.70 o 
   4   0   2   113726.45   108951.44    726.07 o 
   6   0   2     1303.34     1317.03     19.18 o 
   8   0   2    21326.27    21761.80    168.51 o 
  10   0   2     1349.57     1216.19     35.23 o 
  12   0   2     4205.40     4316.73    103.39 o 
  14   0   2      789.65      675.70     49.60 o 
  16   0   2     1433.76     1127.87     67.26 o 
  18   0   2       15.24        6.45     24.46 o 
 -19   1   2       16.74       22.46     16.93 o 
 -17   1   2        1.06      -13.13     13.08 o 
 -15   1   2       36.18       60.20     16.64 o 
 -13   1   2        0.26       -7.78      5.18 o 
 -11   1   2      429.25      455.67     17.70 o 
  -9   1   2     2492.75     2521.74     25.61 o 
  -7   1   2      111.59      137.38      5.78 o 
  -5   1   2    48413.68    46667.13    225.85 o 
  -3   1   2     1148.50     1093.82     12.56 o 
  -1   1   2      832.03      748.44      9.42 o 
   1   1   2    18672.95    17454.39     95.29 o 
   3   1   2    13698.23    12682.98    106.00 o 
   5   1   2     7177.32     7392.72     45.60 o 
   7   1   2       25.13       45.71      4.29 o 
   9   1   2     3560.84     3541.32     32.80 o 
  11   1   2      299.38      289.77     12.05 o 
  13   1   2     5353.51     5380.72     64.26 o 
  15   1   2        6.15       19.26     10.99 o 
  17   1   2      435.25      415.74     49.60 o 
 -18   2   2        4.04       -9.06     10.33 o 
 -16   2   2       43.02       39.36     12.15 o 
 -14   2   2        6.26       -6.25      6.50 o 
 -12   2   2      104.97       98.13     12.11 o 
 -10   2   2     1568.18     1717.33     25.50 o 
  -8   2   2       11.58       12.33      3.01 o 
  -6   2   2     9149.31     8444.65     59.77 o 
  -4   2   2     3684.88     3570.38     29.91 o 
  -2   2   2     7758.50     7053.90     51.17 o 
   0   2   2        7.15       -3.14      2.09 o 
   2   2   2     7354.46     6772.75     44.94 o 
   4   2   2    17124.02    16751.79    138.20 o 
   6   2   2      761.30      819.87     11.08 o 
   8   2   2      140.36      161.32      6.36 o 
  10   2   2      986.15     1044.75     24.33 o 
  12   2   2      118.77      102.90     11.76 o 
  14   2   2      118.04      109.42     12.71 o 
  16   2   2        0.02        5.77     16.41 o 
  18   2   2       11.68       -1.85     16.69 o 
 -17   3   2        3.79       12.79      9.80 o 
 -15   3   2       30.97       17.13      8.98 o 
 -13   3   2      913.42      916.49     49.08 o 
 -11   3   2       24.37       36.76      8.86 o 
  -9   3   2      750.41      775.19     17.13 o 
  -7   3   2      525.85      567.35     13.18 o 
  -5   3   2      669.90      644.18     12.65 o 
  -3   3   2      166.08      186.39      6.28 o 
  -1   3   2     1191.44     1116.33     13.22 o 
   1   3   2    16963.71    16151.44     86.13 o 
   3   3   2     5804.76     5509.73     41.72 o 
   5   3   2      202.15      191.46      7.50 o 
   7   3   2     1232.08     1250.16     26.33 o 
   9   3   2      707.37      792.30     21.27 o 
  11   3   2      233.25      266.00     18.63 o 
  13   3   2       86.90       75.09     11.87 o 
  15   3   2       34.18       52.24     11.44 o 
  17   3   2       13.12       18.21     10.45 o 
 -18   4   2       43.50       36.57     13.10 o 
 -16   4   2       21.89       46.79     12.28 o 
 -14   4   2       69.20       99.60     13.09 o 
 -12   4   2       17.49       16.75      7.72 o 
 -10   4   2      408.45      410.59     17.20 o 
  -8   4   2        5.35       -4.63      5.59 o 
  -6   4   2     4704.51     4854.26     61.02 o 
  -4   4   2     1176.18     1159.25     14.43 o 
  -2   4   2     3052.47     3138.96     26.77 o 
   0   4   2     2318.51     2379.93     22.51 o 
   2   4   2     2080.96     2109.39     20.69 o 
   4   4   2        5.95        4.09      3.49 o 
   6   4   2      332.69      280.30     13.88 o 
   8   4   2     1661.36     1688.22     30.90 o 
  10   4   2      175.55      190.01     17.11 o 
  12   4   2      944.93      951.33     27.60 o 
  14   4   2        6.97       10.93      8.88 o 
  16   4   2       48.53       44.55     12.10 o 
 -17   5   2       57.66       40.00     13.11 o 
 -15   5   2      257.23      242.85     18.98 o 
 -13   5   2        0.57        3.99      7.85 o 
 -11   5   2     1077.86      957.07     26.99 o 
  -9   5   2       49.62       53.93      9.38 o 
  -7   5   2        9.15       13.95      6.77 o 
  -5   5   2      239.56      236.99      9.92 o 
  -3   5   2       68.97       77.44      5.68 o 
  -1   5   2     1042.49     1104.86     16.23 o 
   1   5   2       41.48       41.37      4.74 o 
   3   5   2     4276.79     3916.20     35.65 o 
   5   5   2      240.55      266.16      9.77 o 
   7   5   2      188.37      187.17     11.27 o 
   9   5   2       45.34       24.39     11.08 o 
  11   5   2       75.67       61.04     10.39 o 
  13   5   2      252.62      286.13     18.98 o 
  15   5   2       10.78        5.90      9.34 o 
 -16   6   2      101.03      120.35     16.43 o 
 -14   6   2       74.26       77.02     12.84 o 
 -12   6   2       23.48       29.32      9.41 o 
 -10   6   2       13.95       -1.39      7.32 o 
  -8   6   2      136.58      182.97     13.43 o 
  -6   6   2       46.48       34.22     10.69 o 
  -4   6   2      103.32      126.08     10.56 o 
  -2   6   2       39.52       40.90      5.31 o 
   0   6   2      221.69      245.51      9.14 o 
   2   6   2     1413.59     1222.30     18.57 o 
   4   6   2       74.12       74.87      6.58 o 
   6   6   2      127.11      123.18     13.78 o 
   8   6   2      259.58      240.04     13.79 o 
  10   6   2      362.29      356.27     19.26 o 
  12   6   2      172.07      158.77     15.67 o 
  14   6   2      104.74       90.53     13.97 o 
  16   6   2       23.68       39.77     13.20 o 
 -15   7   2       53.69       56.02     13.16 o 
 -13   7   2      435.06      394.08     22.95 o 
 -11   7   2       70.37       48.56     10.92 o 
  -9   7   2      375.21      443.44     26.63 o 
  -7   7   2      203.95      192.75     14.37 o 
  -5   7   2       62.74       64.64     14.88 o 
  -3   7   2      104.07      105.42      7.81 o 
  -1   7   2        8.50        9.95      4.56 o 
   1   7   2     1715.97     1710.21     22.01 o 
   3   7   2      163.37      176.84      9.75 o 
   5   7   2      458.28      444.30     19.37 o 
   7   7   2        0.70       -2.79      6.23 o 
   9   7   2       16.10       15.79      9.02 o 
  11   7   2       95.92       93.38     21.67 o 
  13   7   2       59.68       58.23     12.59 o 
  15   7   2        0.50        7.51     10.43 o 
 -14   8   2        6.57       14.79     11.25 o 
 -12   8   2       31.80       31.40     11.73 o 
 -10   8   2      522.43      493.70     23.77 o 
  -8   8   2       61.32       64.70     14.61 o 
  -6   8   2       82.28       80.79     11.53 o 
  -4   8   2      126.79      149.54     12.79 o 
  -2   8   2       48.32       29.30      7.89 o 
   0   8   2     1884.60     1864.84     26.93 o 
   2   8   2      149.96      138.37     10.91 o 
   4   8   2     3355.90     3276.99     45.53 o 
   6   8   2       85.37       67.11      9.65 o 
   8   8   2      392.49      370.08     20.40 o 
  10   8   2      169.13      168.71     16.46 o 
  12   8   2       48.46       24.59     11.05 o 
 -11   9   2      174.92      192.05     21.82 o 
  -9   9   2      107.29      132.41     15.19 o 
  -7   9   2      371.67      453.06     22.31 o 
  -5   9   2      268.42      238.77     16.73 o 
  -3   9   2      456.82      451.83     19.81 o 
  -1   9   2       16.77       10.07     15.74 o 
   1   9   2     1078.90     1165.25     33.83 o 
   3   9   2      161.86      140.81     12.07 o 
   5   9   2      148.94      160.00     13.37 o 
   7   9   2       88.31       68.83     13.24 o 
   9   9   2       17.59        1.15     15.40 o 
  11   9   2       22.99       30.35     17.06 o 
 -10  10   2        6.88       10.25     10.75 o 
  -8  10   2      271.12      308.40     21.14 o 
  -6  10   2       10.49       10.88      9.07 o 
  -4  10   2        2.70       11.16     11.92 o 
  -2  10   2        0.09        9.62      9.15 o 
   0  10   2       19.33        0.37     12.72 o 
   2  10   2        2.22        4.52      6.96 o 
   4  10   2        3.96       14.75      9.00 o 
   6  10   2        8.04        0.35      8.57 o 
   8  10   2       19.81       28.10     11.02 o 
  -7  11   2       39.38       41.36     12.69 o 
  -5  11   2        8.13        4.77     11.16 o 
  -3  11   2       71.97       82.16     14.84 o 
  -1  11   2        0.00        7.56     12.53 o 
   1  11   2       33.02       42.66     26.84 o 
   3  11   2        9.83        7.42     10.88 o 
   5  11   2       31.11       25.20     10.79 o 
 -19   1   3        9.98       21.21     15.70 o 
 -17   1   3        0.65        4.12     10.35 o 
 -15   1   3       85.75       80.97     13.83 o 
 -13   1   3       96.68       93.67     15.04 o 
 -11   1   3        7.78       10.47      4.40 o 
  -9   1   3      345.65      293.36      9.13 o 
  -7   1   3      210.03      195.05      6.60 o 
  -5   1   3      353.44      285.21      6.72 o 
  -3   1   3      147.74      160.73      5.44 o 
  -1   1   3     2519.17     2778.36     20.56 o 
   1   1   3     6679.35     6160.19     44.82 o 
   3   1   3    15057.45    14773.98     78.14 o 
   5   1   3      272.06      326.19      8.37 o 
   7   1   3     7172.80     6929.22     46.38 o 
   9   1   3      658.48      766.40     14.72 o 
  11   1   3      876.54      813.32     16.65 o 
  13   1   3      247.20      260.28     15.76 o 
  15   1   3      202.76      192.84     24.73 o 
  17   1   3       41.79       50.63     19.15 o 
 -18   2   3        4.59        7.28     12.45 o 
 -16   2   3        0.03       -0.68      9.73 o 
 -14   2   3       28.47       29.39      8.64 o 
 -12   2   3        4.13        9.40      5.56 o 
 -10   2   3       96.54      112.14      8.44 o 
  -8   2   3       14.36        8.15      3.14 o 
  -6   2   3      144.68      136.24      7.00 o 
  -4   2   3      153.15      151.70      8.85 o 
  -2   2   3     7840.92     7476.96     43.39 o 
   0   2   3     2446.10     2310.64     18.21 o 
   2   2   3     5716.69     5180.93     37.42 o 
   4   2   3     2877.48     2809.35     34.71 o 
   6   2   3      876.72      898.85     12.60 o 
   8   2   3       25.99       23.20      3.83 o 
  10   2   3      798.98      758.48     21.26 o 
  12   2   3       12.90        9.47      7.39 o 
  14   2   3     1149.23     1254.70     34.62 o 
  16   2   3       90.38      108.79     16.85 o 
  18   2   3       76.52      133.94     26.82 o 
 -19   3   3       18.43       22.97     14.70 o 
 -17   3   3       45.16       27.14     10.51 o 
 -15   3   3        0.22        0.08      7.94 o 
 -13   3   3        6.70       -4.99      6.59 o 
 -11   3   3      565.07      570.42     19.15 o 
  -9   3   3       43.52       40.62      6.35 o 
  -7   3   3     6543.10     6363.54     52.02 o 
  -5   3   3     4888.96     4943.68     41.17 o 
  -3   3   3     3557.20     3226.91     32.15 o 
  -1   3   3     4774.42     4751.64     32.77 o 
   1   3   3     2724.41     2503.19     21.68 o 
   3   3   3       12.47        5.99      3.43 o 
   5   3   3       58.83       59.33      6.67 o 
   7   3   3     1225.50     1244.59     20.86 o 
   9   3   3      165.89      187.37     11.16 o 
  11   3   3      178.94      172.42     13.46 o 
  13   3   3      113.99      136.61     19.56 o 
  15   3   3      109.84      123.90     18.51 o 
  17   3   3       41.53       62.41     16.15 o 
 -18   4   3       97.45       82.54     14.55 o 
 -16   4   3      203.36      219.93     21.47 o 
 -14   4   3      233.69      222.49     16.43 o 
 -12   4   3     2205.30     2211.87     40.31 o 
 -10   4   3      464.34      453.37     25.64 o 
  -8   4   3     4371.88     4621.32     44.58 o 
  -6   4   3      371.06      397.91     13.12 o 
  -4   4   3     1098.35     1237.85     15.31 o 
  -2   4   3     3489.22     3561.75     29.24 o 
   0   4   3     2118.98     2402.80     22.86 o 
   2   4   3      529.37      449.28      9.27 o 
   4   4   3      238.95      234.01      8.93 o 
   6   4   3       22.43        4.70      3.57 o 
   8   4   3      177.52      181.38     11.05 o 
  10   4   3      321.18      301.96     14.65 o 
  12   4   3       31.71       38.17      9.39 o 
  14   4   3        0.13       -2.39      7.96 o 
  16   4   3      137.71      141.38     16.32 o 
 -17   5   3        0.65       -3.00     10.25 o 
 -15   5   3      232.36      206.60     18.98 o 
 -13   5   3        2.19       -3.77      7.52 o 
 -11   5   3     1758.10     1782.25     45.01 o 
  -9   5   3      254.30      273.19     17.46 o 
  -7   5   3      896.91      960.32     23.24 o 
  -5   5   3      582.30      598.31     12.43 o 
  -3   5   3     4282.89     4623.10     37.21 o 
  -1   5   3     5997.60     6170.83     45.31 o 
   1   5   3      504.97      658.39     12.70 o 
   3   5   3     3347.07     3344.67     29.68 o 
   5   5   3      604.65      564.70     13.74 o 
   7   5   3       32.85       42.59      7.18 o 
   9   5   3       28.42       18.44     10.86 o 
  11   5   3      354.27      372.06     19.28 o 
  13   5   3       46.06       60.72     11.69 o 
  15   5   3       21.98        7.44      9.50 o 
 -16   6   3      166.74      176.40     28.37 o 
 -14   6   3       16.74       10.24      9.73 o 
 -12   6   3       14.54       -4.10     10.98 o 
 -10   6   3      281.31      278.38     16.82 o 
  -8   6   3       14.55        8.47      7.21 o 
  -6   6   3       16.66       17.44     10.49 o 
  -4   6   3      171.13      167.47      9.32 o 
  -2   6   3      289.20      310.64     10.28 o 
   0   6   3       46.91       49.41      6.71 o 
   2   6   3     6806.24     6990.76     52.14 o 
   4   6   3      136.24      155.28      9.19 o 
   6   6   3      183.74      207.18     13.01 o 
   8   6   3      130.65      121.08     11.10 o 
  10   6   3      169.46      150.69     14.42 o 
  12   6   3        0.77      -10.45      9.64 o 
  14   6   3        6.54       12.08     12.51 o 
 -15   7   3       12.69        7.32     15.15 o 
 -13   7   3      366.41      336.20     21.31 o 
 -11   7   3       19.26       12.46     14.25 o 
  -9   7   3      276.77      265.03     17.04 o 
  -7   7   3       98.73      135.35     12.84 o 
  -5   7   3      182.27      207.41     13.65 o 
  -3   7   3      113.09      132.19      8.14 o 
  -1   7   3       67.92       63.69      6.59 o 
   1   7   3        6.65       -0.78      5.25 o 
   3   7   3      631.59      605.79     16.90 o 
   5   7   3      110.23       90.71      9.85 o 
   7   7   3      881.40      909.14     24.03 o 
   9   7   3       22.33       20.83      7.29 o 
  11   7   3      127.23      117.10     14.49 o 
  13   7   3       45.26       71.22     17.90 o 
 -14   8   3      111.28      143.41     17.97 o 
 -12   8   3        2.75        8.76      9.79 o 
 -10   8   3       14.21       27.38     13.58 o 
  -8   8   3       20.16       15.80      8.32 o 
  -6   8   3      516.67      484.72     20.83 o 
  -4   8   3      107.80      102.97     11.42 o 
  -2   8   3     1308.84     1312.97     32.40 o 
   0   8   3      709.57      670.41     20.43 o 
   2   8   3      642.69      679.57     19.50 o 
   4   8   3     1264.80     1176.01     29.04 o 
   6   8   3      438.16      487.02     19.50 o 
   8   8   3      334.14      326.64     19.04 o 
  10   8   3      137.46      108.14     14.32 o 
  12   8   3       60.15       42.47     15.25 o 
 -11   9   3        7.02        5.64     13.73 o 
  -9   9   3      410.05      430.58     22.91 o 
  -7   9   3        2.15       16.13     10.10 o 
  -5   9   3      721.97      686.51     38.36 o 
  -3   9   3       13.61       -8.86      6.89 o 
  -1   9   3      521.02      491.81     27.44 o 
   1   9   3       68.57       51.09      8.89 o 
   3   9   3      293.19      282.37     15.38 o 
   5   9   3       37.80       32.18      8.68 o 
   7   9   3        7.15       13.93      8.22 o 
   9   9   3       14.23       13.78      9.86 o 
  11   9   3       15.44        0.97     10.35 o 
 -10  10   3        7.26        8.72     10.65 o 
  -8  10   3       21.81       30.76     10.61 o 
  -6  10   3       20.65       33.33     10.79 o 
  -4  10   3       16.48       -1.01      8.03 o 
  -2  10   3        5.25       16.28      9.84 o 
   0  10   3        0.62       11.54     12.91 o 
   2  10   3       60.99       41.92      9.11 o 
   4  10   3        5.05        1.05      8.46 o 
   6  10   3        0.00        0.79      8.44 o 
   8  10   3        0.25       -4.61      8.81 o 
  -7  11   3        8.56       12.56     10.64 o 
  -5  11   3       57.21       83.55     15.72 o 
  -3  11   3        3.47       10.94     11.04 o 
  -1  11   3       25.69       26.42     16.31 o 
   1  11   3        2.17       -3.60     13.59 o 
   3  11   3        8.50        2.34     10.20 o 
   5  11   3       30.89       47.22     12.43 o 
 -18   0   4       36.27        3.40     19.02 o 
 -16   0   4      100.63       88.33     26.16 o 
 -14   0   4       98.40      146.86     20.21 o 
 -12   0   4      893.88      894.69     24.62 o 
 -10   0   4       79.08       85.70      9.79 o 
  -8   0   4        2.77        7.20      4.72 o 
  -6   0   4     4273.92     4353.86     44.95 o 
  -4   0   4     1132.63     1062.42     16.86 o 
  -2   0   4    21385.62    20570.18    177.27 o 
   0   0   4     8649.26     8053.03    112.79 o 
   2   0   4     8569.40     8381.18     95.44 o 
   4   0   4    46188.69    44780.96    337.52 o 
   6   0   4      124.77      112.85      8.27 o 
   8   0   4    16182.64    16406.94    116.50 o 
  10   0   4      110.25      165.49     12.07 o 
  12   0   4      867.62      831.55     25.59 o 
  14   0   4        4.48       37.37     20.72 o 
  16   0   4       48.39       40.43     26.50 o 
  18   0   4       74.43       74.74     33.63 o 
 -19   1   4       49.89       39.78     29.56 o 
 -17   1   4       18.13       -7.74     11.63 o 
 -15   1   4       10.37        2.30      9.79 o 
 -13   1   4        0.01        0.64      5.85 o 
 -11   1   4        6.73        5.64      4.20 o 
  -9   1   4     3187.85     3361.40     32.94 o 
  -7   1   4      102.01      112.14      5.35 o 
  -5   1   4      248.05      273.47      6.74 o 
  -3   1   4     4546.42     4277.09     27.87 o 
  -1   1   4    11285.04    10156.18     59.98 o 
   1   1   4     1082.16     1046.66     13.44 o 
   3   1   4     1723.93     1684.44     16.16 o 
   5   1   4     9322.02     9487.21     57.76 o 
   7   1   4      426.20      369.65      8.66 o 
   9   1   4     1011.99     1054.56     16.17 o 
  11   1   4      285.61      302.19     17.34 o 
  13   1   4      152.54      150.26     13.48 o 
  15   1   4      123.00      110.72     35.84 o 
  17   1   4      439.76      484.47     38.19 o 
 -18   2   4       25.00       24.87     13.14 o 
 -16   2   4        5.87       -3.78      9.65 o 
 -14   2   4      123.54      121.30     12.45 o 
 -12   2   4        5.73       11.87      6.06 o 
 -10   2   4     1607.25     1530.06     24.43 o 
  -8   2   4      568.97      586.06     14.31 o 
  -6   2   4     2621.23     2394.77     26.24 o 
  -4   2   4     5566.19     5504.06     41.42 o 
  -2   2   4     2622.69     2602.20     20.45 o 
   0   2   4     1068.35      946.74     11.10 o 
   2   2   4       34.69       61.19      4.45 o 
   4   2   4      121.19      131.01      6.34 o 
   6   2   4       93.70      132.92      6.13 o 
   8   2   4      152.68      161.96      6.83 o 
  10   2   4      335.84      395.52     16.38 o 
  12   2   4      172.50      196.86     14.13 o 
  14   2   4      781.00      850.59     40.50 o 
  16   2   4       94.10      104.76     21.38 o 
 -19   3   4        0.25      -17.64     11.76 o 
 -17   3   4      158.13      154.46     16.31 o 
 -15   3   4       11.82       10.70     14.32 o 
 -13   3   4       63.28       57.62      9.77 o 
 -11   3   4       73.23       92.74     10.38 o 
  -9   3   4       87.37       85.71      7.86 o 
  -7   3   4       24.57       39.62      5.49 o 
  -5   3   4      392.37      403.07     10.79 o 
  -3   3   4      737.50      756.01     11.16 o 
  -1   3   4     2921.81     2852.80     23.65 o 
   1   3   4     4688.16     4692.10     33.08 o 
   3   3   4      665.22      697.83     16.24 o 
   5   3   4       62.14       78.15      7.61 o 
   7   3   4       90.10       95.36      6.84 o 
   9   3   4      268.43      294.29     13.36 o 
  11   3   4      219.07      233.10     14.89 o 
  13   3   4       54.14       55.07     11.28 o 
  15   3   4       31.26       31.83     14.96 o 
  17   3   4        6.97       18.20     12.45 o 
 -18   4   4       10.90        6.73     10.90 o 
 -16   4   4       49.78       44.94     11.52 o 
 -14   4   4       35.45       44.26     10.10 o 
 -12   4   4      671.53      609.56     21.51 o 
 -10   4   4      154.55      154.06     12.25 o 
  -8   4   4     1772.52     1705.36     25.43 o 
  -6   4   4        0.20       -4.32      5.97 o 
  -4   4   4      250.61      301.97      8.12 o 
  -2   4   4      155.51      161.03      6.68 o 
   0   4   4     8594.09     8423.83     53.86 o 
   2   4   4        1.55       -0.08      2.90 o 
   4   4   4     6260.79     6425.04     54.93 o 
   6   4   4        3.51        2.64      4.00 o 
   8   4   4        0.32       -4.47      4.79 o 
  10   4   4       17.16       24.35      7.13 o 
  12   4   4      174.09      203.68     15.66 o 
  14   4   4       38.71       32.97     13.49 o 
  16   4   4       61.29       54.35     12.80 o 
 -17   5   4       53.67       44.24     12.39 o 
 -15   5   4        4.14       -1.58      8.01 o 
 -13   5   4      299.99      314.40     19.91 o 
 -11   5   4        1.90      -10.09      9.86 o 
  -9   5   4      666.88      691.76     21.35 o 
  -7   5   4        3.97        6.80      4.97 o 
  -5   5   4      345.01      387.30      9.70 o 
  -3   5   4      190.86      197.14      7.75 o 
  -1   5   4      320.77      296.23      9.23 o 
   1   5   4      348.24      294.01      9.01 o 
   3   5   4       93.49       72.01      5.40 o 
   5   5   4      644.05      670.95     22.86 o 
   7   5   4       20.44       15.60      8.12 o 
   9   5   4       99.10      112.94     10.64 o 
  11   5   4       26.01       18.57      8.52 o 
  13   5   4        1.14       -1.91      7.80 o 
  15   5   4        0.00       11.58     10.22 o 
 -16   6   4       27.61        8.16      9.95 o 
 -14   6   4      308.31      309.62     20.53 o 
 -12   6   4        0.65        1.78      8.09 o 
 -10   6   4      487.25      479.00     20.49 o 
  -8   6   4        0.00       -3.81      5.53 o 
  -6   6   4        2.84       -2.97      5.44 o 
  -4   6   4      155.19      132.56      7.44 o 
  -2   6   4       99.39      116.14      7.20 o 
   0   6   4      643.18      702.28     14.46 o 
   2   6   4      315.10      368.51     12.62 o 
   4   6   4      186.44      196.25     10.28 o 
   6   6   4      515.52      541.93     17.40 o 
   8   6   4        0.03        1.66      5.98 o 
  10   6   4      176.55      154.47     13.44 o 
  12   6   4       27.87       33.58      9.64 o 
  14   6   4      117.23      114.95     15.78 o 
 -15   7   4       35.48       35.06     11.91 o 
 -13   7   4        0.28        3.24      9.24 o 
 -11   7   4        0.99       10.56      8.47 o 
  -9   7   4        3.06       15.02      7.95 o 
  -7   7   4       14.99       15.52      8.81 o 
  -5   7   4       84.26       79.79     10.03 o 
  -3   7   4      254.20      280.96     10.84 o 
  -1   7   4       99.56       91.91      7.29 o 
   1   7   4      119.07      119.37      9.09 o 
   3   7   4     1070.83     1035.23     22.34 o 
   5   7   4      590.23      630.93     19.28 o 
   7   7   4      532.61      525.50     21.40 o 
   9   7   4      118.16      110.84     12.03 o 
  11   7   4      214.93      244.79     18.78 o 
  13   7   4       99.06       95.07     15.00 o 
 -14   8   4       46.04       46.76     13.18 o 
 -12   8   4       13.48       -5.72      8.77 o 
 -10   8   4        5.20       -9.30      7.56 o 
  -8   8   4       32.82       37.35     10.23 o 
  -6   8   4      333.22      352.01     18.61 o 
  -4   8   4       31.27       29.51      8.09 o 
  -2   8   4      136.12      115.13     10.08 o 
   0   8   4      188.08      229.32     12.50 o 
   2   8   4      276.09      233.70     16.92 o 
   4   8   4      100.85      111.39     11.25 o 
   6   8   4      249.86      261.42     15.53 o 
   8   8   4       95.11       65.16     10.92 o 
  10   8   4       41.02       31.72     10.97 o 
  12   8   4        7.89       -1.28     12.33 o 
 -11   9   4        1.56       -9.45      8.96 o 
  -9   9   4       14.30       29.22     10.99 o 
  -7   9   4        6.76        3.65      8.15 o 
  -5   9   4       71.37       45.66     10.31 o 
  -3   9   4       95.11       77.90     11.34 o 
  -1   9   4      115.70      122.85     14.68 o 
   1   9   4       41.40       48.59      8.49 o 
   3   9   4       37.22       39.91      8.50 o 
   5   9   4      247.88      244.76     17.82 o 
   7   9   4        5.79       -3.16     14.53 o 
   9   9   4       15.25       10.30      9.65 o 
  11   9   4        0.02       12.59     10.42 o 
 -10  10   4        4.02       10.94     10.48 o 
  -8  10   4        8.93        5.73     10.79 o 
  -6  10   4       37.47       43.39     11.51 o 
  -4  10   4       24.01       14.00     10.13 o 
  -2  10   4        2.69        1.90     11.80 o 
   0  10   4        0.19      -12.50     10.93 o 
   2  10   4       14.59       -8.03      9.80 o 
   4  10   4        8.93       -5.04      7.42 o 
   6  10   4       18.65       19.73      8.48 o 
   8  10   4       44.13       49.51     19.42 o 
  -7  11   4        0.72        3.51     10.20 o 
  -5  11   4       30.09       30.98     12.27 o 
  -3  11   4        5.35        1.90     10.40 o 
  -1  11   4        0.32       -4.95     12.81 o 
   1  11   4        4.89       -8.51     17.50 o 
   3  11   4        8.32        9.40     10.35 o 
   5  11   4       39.09       38.44     11.77 o 
 -19   1   5        0.94        0.68     22.08 o 
 -17   1   5      109.51      101.16     16.10 o 
 -15   1   5       37.42       21.16     14.44 o 
 -13   1   5      138.02      174.90     11.30 o 
 -11   1   5      325.72      399.41     11.71 o 
  -9   1   5      516.81      562.95     11.93 o 
  -7   1   5      581.01      547.92     12.43 o 
  -5   1   5      810.96      779.09     11.20 o 
  -3   1   5        0.13        5.76      2.35 o 
  -1   1   5     4293.88     4313.37     31.40 o 
   1   1   5     2099.22     1929.13     16.71 o 
   3   1   5     1504.47     1719.61     18.61 o 
   5   1   5     3202.04     3286.08     27.91 o 
   7   1   5     4402.41     4176.99     35.10 o 
   9   1   5        2.34        1.48      3.45 o 
  11   1   5     1938.26     1908.04     29.49 o 
  13   1   5      165.52      221.22     15.09 o 
  15   1   5      495.82      500.29     40.09 o 
  17   1   5       60.43       42.87     31.59 o 
 -18   2   5      112.41       89.71     16.06 o 
 -16   2   5        0.29       -8.93      9.06 o 
 -14   2   5       51.31       58.37      9.73 o 
 -12   2   5       16.87        7.18      5.72 o 
 -10   2   5       14.21       15.99      5.63 o 
  -8   2   5     4574.47     4547.05     35.54 o 
  -6   2   5      861.88      888.06     13.30 o 
  -4   2   5     1993.25     1995.09     18.84 o 
  -2   2   5     4121.99     3864.09     27.32 o 
   0   2   5     2857.55     2747.57     21.72 o 
   2   2   5      840.53      806.36     11.18 o 
   4   2   5      295.62      265.33      7.03 o 
   6   2   5     2428.77     2580.24     30.52 o 
   8   2   5       56.84       47.28      4.69 o 
  10   2   5       57.94       60.37      8.79 o 
  12   2   5       39.29       26.03      8.69 o 
  14   2   5        0.45       -4.05      7.51 o 
  16   2   5       79.49       78.29     19.59 o 
 -19   3   5       10.07        9.02     12.73 o 
 -17   3   5        1.90       -7.98     12.40 o 
 -15   3   5       53.69       47.09     10.28 o 
 -13   3   5       54.71       50.02      9.28 o 
 -11   3   5     1136.17     1119.54     22.76 o 
  -9   3   5      129.00      128.39     10.57 o 
  -7   3   5     3610.24     3924.08     38.66 o 
  -5   3   5      236.81      250.32      6.91 o 
  -3   3   5     5507.75     5824.80     39.34 o 
  -1   3   5      583.45      642.21     10.64 o 
   1   3   5     5960.24     6045.18     40.46 o 
   3   3   5     3763.64     3986.70     35.70 o 
   5   3   5       94.00       75.19      6.24 o 
   7   3   5        0.93        3.83      4.25 o 
   9   3   5       21.83       18.97      6.51 o 
  11   3   5       35.79       65.21      8.95 o 
  13   3   5        2.72       10.43      7.78 o 
  15   3   5       59.27       43.03     11.53 o 
  17   3   5       38.49       31.04     20.72 o 
 -18   4   5        1.42       -4.18     10.12 o 
 -16   4   5       81.94       66.74     12.26 o 
 -14   4   5       38.11       30.49     11.23 o 
 -12   4   5      118.01      128.60     12.55 o 
 -10   4   5      413.96      417.91     17.49 o 
  -8   4   5     2193.00     2497.50     31.80 o 
  -6   4   5     2300.19     2378.42     29.03 o 
  -4   4   5     1954.94     2459.41     23.84 o 
  -2   4   5      830.10      871.30     13.66 o 
   0   4   5     1950.02     2266.27     22.81 o 
   2   4   5     2101.76     2193.21     30.13 o 
   4   4   5     2838.95     3057.48     32.85 o 
   6   4   5        6.46        0.80      4.35 o 
   8   4   5      725.67      749.44     21.77 o 
  10   4   5      246.30      228.50     17.38 o 
  12   4   5      499.32      565.77     22.93 o 
  14   4   5       84.71       76.71     12.85 o 
  16   4   5       46.45       27.22     11.38 o 
 -17   5   5       51.26       51.55     17.01 o 
 -15   5   5       24.02       30.05      9.93 o 
 -13   5   5       70.19       90.25     12.42 o 
 -11   5   5      317.14      313.56     20.55 o 
  -9   5   5      140.00      165.93     12.64 o 
  -7   5   5      254.08      274.19     11.85 o 
  -5   5   5      479.94      592.81     16.38 o 
  -3   5   5      119.91       87.35      5.99 o 
  -1   5   5      173.07      202.33      8.07 o 
   1   5   5     2448.96     2577.39     26.37 o 
   3   5   5      752.74      759.80     16.42 o 
   5   5   5     2444.37     2567.14     31.90 o 
   7   5   5       50.01       84.85      9.76 o 
   9   5   5      252.36      271.99     14.66 o 
  11   5   5       39.84       19.80      7.79 o 
  13   5   5       67.21       77.54     12.74 o 
  15   5   5      125.42      167.12     29.17 o 
 -16   6   5       30.97       25.71     12.34 o 
 -14   6   5        1.16       -5.58      8.42 o 
 -12   6   5        0.85        7.47      8.29 o 
 -10   6   5        8.05       10.19      7.36 o 
  -8   6   5        7.15        4.64      8.58 o 
  -6   6   5      192.96      204.36     11.06 o 
  -4   6   5       60.36       60.68      6.06 o 
  -2   6   5        0.00       -4.39      3.65 o 
   0   6   5        1.68        0.77      4.10 o 
   2   6   5     1545.04     1616.67     25.43 o 
   4   6   5       21.69       21.52      5.71 o 
   6   6   5       41.03       46.36      9.04 o 
   8   6   5      300.69      313.69     26.34 o 
  10   6   5        0.13        0.27      6.68 o 
  12   6   5       14.07       -0.27     11.82 o 
  14   6   5        5.50       24.41     10.90 o 
 -15   7   5       19.64       26.54     14.51 o 
 -13   7   5      137.12      119.52     14.80 o 
 -11   7   5        1.75       -2.38      7.35 o 
  -9   7   5      123.67       94.15     12.16 o 
  -7   7   5        0.02        5.21      7.38 o 
  -5   7   5       32.31       15.02      6.81 o 
  -3   7   5      106.01      131.00      8.46 o 
  -1   7   5        1.21        5.40      4.46 o 
   1   7   5       40.92       27.82      6.42 o 
   3   7   5        3.97        0.89      5.58 o 
   5   7   5      122.68       90.18     11.44 o 
   7   7   5        2.16       -4.63      6.14 o 
   9   7   5       20.76       29.84      8.54 o 
  11   7   5       95.42       75.90     11.65 o 
  13   7   5       19.70       21.28     11.51 o 
 -14   8   5       44.15       45.52     12.71 o 
 -12   8   5        3.70       13.68     10.32 o 
 -10   8   5      548.35      526.93     23.81 o 
  -8   8   5       35.44       20.82      8.71 o 
  -6   8   5     1166.80     1123.05     29.43 o 
  -4   8   5       28.82        9.53      7.49 o 
  -2   8   5     1274.89     1138.20     23.99 o 
   0   8   5      140.70      142.17     11.87 o 
   2   8   5      655.64      626.66     21.36 o 
   4   8   5      377.93      356.32     18.55 o 
   6   8   5       67.21       70.09     10.61 o 
   8   8   5      326.68      310.23     17.74 o 
  10   8   5        9.97       14.18      8.86 o 
  12   8   5       51.94       48.80     12.51 o 
 -11   9   5       44.92       33.27     12.01 o 
  -9   9   5        0.33       -0.09      8.60 o 
  -7   9   5       92.07      107.18     13.66 o 
  -5   9   5      372.22      362.37     19.31 o 
  -3   9   5       70.30       54.26      9.92 o 
  -1   9   5      587.74      599.87     22.02 o 
   1   9   5       12.15        9.52      9.01 o 
   3   9   5      241.54      270.61     15.33 o 
   5   9   5       19.49        8.68      8.58 o 
   7   9   5       73.68       71.28     11.65 o 
   9   9   5        0.01        6.33      9.08 o 
 -10  10   5       30.30       24.23     11.36 o 
  -8  10   5       37.26       50.89     18.88 o 
  -6  10   5      213.88      250.05     18.60 o 
  -4  10   5       70.42       79.10     15.23 o 
  -2  10   5      205.14      186.76     17.99 o 
   0  10   5      116.32      133.57     20.99 o 
   2  10   5      158.78      177.61     14.00 o 
   4  10   5        5.48       -4.31      7.07 o 
   6  10   5        5.59       10.49      8.85 o 
   8  10   5       12.49       16.92      9.90 o 
  -7  11   5        0.49        8.86     10.31 o 
  -5  11   5       10.52       24.83     17.29 o 
  -3  11   5        2.04        2.55     10.19 o 
  -1  11   5       16.56       24.00     14.84 o 
   1  11   5       17.09       25.82     22.25 o 
   3  11   5        7.67       -7.10      8.50 o 
   5  11   5        5.82       15.95      9.53 o 
 -18   0   6       91.76       89.35     29.56 o 
 -16   0   6       11.74        5.06     25.48 o 
 -14   0   6     1045.20     1146.77     41.35 o 
 -12   0   6       20.99       20.01      7.20 o 
 -10   0   6      532.20      599.51     33.89 o 
  -8   0   6     5057.72     4973.90     54.43 o 
  -6   0   6     7625.96     7413.85     67.34 o 
  -4   0   6     2941.92     2908.89     32.52 o 
  -2   0   6    18619.58    18006.39    163.01 o 
   0   0   6     1280.78     1123.43     22.26 o 
   2   0   6    21346.32    19701.83    294.71 o 
   4   0   6     3765.60     4103.87     45.22 o 
   6   0   6     1106.71     1053.56     22.29 o 
   8   0   6      254.88      227.91     12.82 o 
  10   0   6     1717.82     1773.90     32.56 o 
  12   0   6      636.40      758.53     41.28 o 
  14   0   6      308.39      251.05     38.73 o 
  16   0   6       21.66       19.36     26.16 o 
 -19   1   6       28.25       35.61     27.69 o 
 -17   1   6       66.73       66.96     14.87 o 
 -15   1   6      169.65      178.90     16.83 o 
 -13   1   6      132.99      134.82     10.61 o 
 -11   1   6      415.44      452.32     14.61 o 
  -9   1   6      138.71      150.22      7.21 o 
  -7   1   6     3015.73     3260.10     30.06 o 
  -5   1   6     1160.14     1277.21     18.12 o 
  -3   1   6     2045.17     2066.95     20.53 o 
  -1   1   6     6281.80     5743.19     40.39 o 
   1   1   6     1997.25     1692.21     16.85 o 
   3   1   6      186.61      177.92      6.25 o 
   5   1   6      413.14      385.88      9.42 o 
   7   1   6     1294.29     1357.63     23.55 o 
   9   1   6      565.45      600.33     11.86 o 
  11   1   6       85.75       75.86      7.73 o 
  13   1   6       14.14        1.71      7.94 o 
  15   1   6       50.04       36.09     16.18 o 
  17   1   6       40.58       80.12     30.40 o 
 -18   2   6        1.27        5.32     12.20 o 
 -16   2   6       31.80       12.65     10.79 o 
 -14   2   6        0.71        5.85      8.38 o 
 -12   2   6      114.53       98.17     10.40 o 
 -10   2   6      252.45      295.86     12.06 o 
  -8   2   6      551.97      598.21     11.62 o 
  -6   2   6      111.07      106.40      5.80 o 
  -4   2   6      580.34      563.74     13.93 o 
  -2   2   6     1147.12     1120.33     12.96 o 
   0   2   6       76.66       63.53      3.99 o 
   2   2   6     2568.00     2404.02     21.59 o 
   4   2   6     1621.59     1579.15     17.90 o 
   6   2   6     2020.89     1899.40     21.49 o 
   8   2   6       22.63       40.09      6.05 o 
  10   2   6      177.88      173.11     11.28 o 
  12   2   6      142.11      112.69     12.36 o 
  14   2   6       48.12       29.37      9.70 o 
  16   2   6        0.45       -3.91     13.45 o 
 -19   3   6       11.82        2.32     12.92 o 
 -17   3   6       13.85       16.21      9.31 o 
 -15   3   6       19.99       10.74      8.63 o 
 -13   3   6        5.48       12.28      7.67 o 
 -11   3   6       12.32        6.93      6.02 o 
  -9   3   6      695.15      754.24     17.53 o 
  -7   3   6      234.17      273.08     10.55 o 
  -5   3   6     3700.86     3701.24     29.93 o 
  -3   3   6      523.36      494.95     11.72 o 
  -1   3   6     5564.16     5521.08     38.27 o 
   1   3   6     2020.27     2093.58     20.75 o 
   3   3   6       79.05       65.83      4.67 o 
   5   3   6      768.72      836.50     16.43 o 
   7   3   6      206.35      218.07     15.02 o 
   9   3   6        0.49       -6.68      5.07 o 
  11   3   6        1.44       -2.64      5.78 o 
  13   3   6       89.50      112.97     13.68 o 
  15   3   6       16.80       17.90     10.24 o 
 -18   4   6        0.12        1.74     10.37 o 
 -16   4   6       52.75       60.75     11.83 o 
 -14   4   6        8.37       13.28      8.13 o 
 -12   4   6      221.54      215.63     14.74 o 
 -10   4   6      390.04      392.83     19.07 o 
  -8   4   6      780.62      782.30     17.86 o 
  -6   4   6      293.46      310.76      8.37 o 
  -4   4   6     1375.19     1484.62     18.45 o 
  -2   4   6      467.59      520.23     13.72 o 
   0   4   6      347.42      416.42     10.00 o 
   2   4   6      432.70      455.88     10.50 o 
   4   4   6      628.28      648.32     17.17 o 
   6   4   6      520.46      521.36     14.63 o 
   8   4   6       74.58       65.11      9.34 o 
  10   4   6        0.03       -0.38      5.80 o 
  12   4   6      112.39      111.35     15.86 o 
  14   4   6        2.28        6.99      9.00 o 
  16   4   6       80.37       68.01     13.60 o 
 -17   5   6       92.89      116.18     16.23 o 
 -15   5   6       74.04       76.11     18.09 o 
 -13   5   6       30.08       15.20      8.71 o 
 -11   5   6        0.73       -3.35      6.42 o 
  -9   5   6        3.31       -5.18      5.92 o 
  -7   5   6      545.38      556.03     23.75 o 
  -5   5   6      778.86      755.09     13.99 o 
  -3   5   6        5.58       -0.33      5.22 o 
  -1   5   6       31.08       38.30      5.03 o 
   1   5   6       30.75       43.80      5.21 o 
   3   5   6     1258.50     1272.51     23.16 o 
   5   5   6      115.12      117.59      8.70 o 
   7   5   6     1536.07     1488.36     31.42 o 
   9   5   6       88.62       77.05     11.52 o 
  11   5   6      284.26      313.76     16.83 o 
  13   5   6       63.27       61.88     15.25 o 
  15   5   6       80.05       70.99     22.26 o 
 -16   6   6       11.05       32.88     11.39 o 
 -14   6   6       26.32       13.24      9.54 o 
 -12   6   6       51.02       22.49      9.76 o 
 -10   6   6      740.34      705.17     42.61 o 
  -8   6   6        1.16       -2.10      6.00 o 
  -6   6   6     1432.93     1503.69     25.97 o 
  -4   6   6      306.75      315.85     10.64 o 
  -2   6   6      375.59      387.56     11.45 o 
   0   6   6      123.43      126.60      7.72 o 
   2   6   6      764.28      708.13     17.23 o 
   4   6   6      295.52      341.82     15.50 o 
   6   6   6       54.73       31.18      8.34 o 
   8   6   6        4.69        5.24      7.97 o 
  10   6   6        0.44       -5.87      6.32 o 
  12   6   6        5.39        7.79      8.29 o 
  14   6   6       33.68       29.61     11.24 o 
 -15   7   6        1.92        0.78      9.51 o 
 -13   7   6       10.07        9.00      9.69 o 
 -11   7   6      198.56      208.45     16.46 o 
  -9   7   6       83.40       45.57     11.72 o 
  -7   7   6      166.19      137.05     12.78 o 
  -5   7   6      117.29      109.31      9.79 o 
  -3   7   6      309.47      290.50     11.33 o 
  -1   7   6       60.42       79.50      7.36 o 
   1   7   6      740.23      717.48     20.52 o 
   3   7   6      478.02      489.57     16.10 o 
   5   7   6      405.38      403.86     19.00 o 
   7   7   6        0.11       -6.34      9.02 o 
   9   7   6      197.21      203.55     15.17 o 
  11   7   6       17.47        2.14      7.62 o 
  13   7   6        0.01        3.27     10.04 o 
 -14   8   6       50.56       34.50     19.03 o 
 -12   8   6       28.81       44.48     12.10 o 
 -10   8   6      132.21      121.27     18.63 o 
  -8   8   6       14.28       15.34      8.55 o 
  -6   8   6      448.88      477.91     26.82 o 
  -4   8   6        8.72        6.43      7.15 o 
  -2   8   6     1123.30     1143.75     24.24 o 
   0   8   6       29.77       25.54      8.84 o 
   2   8   6      585.36      560.43     20.79 o 
   4   8   6       13.85        5.22      8.02 o 
   6   8   6      339.37      334.00     17.31 o 
   8   8   6        8.63       12.29      8.06 o 
  10   8   6      170.55      165.55     15.53 o 
  12   8   6        4.19       -5.85      9.48 o 
 -11   9   6        0.69      -12.89      8.59 o 
  -9   9   6        3.74        0.01     10.30 o 
  -7   9   6       15.51       12.36      8.95 o 
  -5   9   6        0.56        8.73      8.45 o 
  -3   9   6      213.10      195.74     17.11 o 
  -1   9   6        4.99       -7.11      6.88 o 
   1   9   6      248.09      269.89     16.66 o 
   3   9   6       58.92       31.73     16.13 o 
   5   9   6      124.12      119.40     12.81 o 
   7   9   6        0.16       -3.80      8.43 o 
   9   9   6        0.43       10.16      9.85 o 
 -10  10   6        0.17        0.90     10.69 o 
  -8  10   6        0.94        4.31      9.63 o 
  -6  10   6        9.40        8.13      9.12 o 
  -4  10   6       49.78       69.78     13.96 o 
  -2  10   6        2.80        4.05      9.15 o 
   0  10   6       31.17       22.71     13.93 o 
   2  10   6        0.72       10.37      7.87 o 
   4  10   6        9.66       17.35      8.41 o 
   6  10   6        0.76       -8.06      7.95 o 
   8  10   6       15.70       32.18     11.63 o 
  -5  11   6        1.44       -0.53     13.42 o 
  -3  11   6       93.33      135.99     64.89 o 
  -1  11   6       12.70       39.07     27.86 o 
   1  11   6       48.47       89.69     31.25 o 
   3  11   6       22.69       19.37     10.49 o 
 -19   1   7        0.10       -3.65     21.57 o 
 -17   1   7        4.10      -13.40      8.94 o 
 -15   1   7        2.41      -10.86      7.24 o 
 -13   1   7        9.36       15.65      7.14 o 
 -11   1   7      662.59      688.95     14.83 o 
  -9   1   7      806.26      893.18     15.25 o 
  -7   1   7     4839.00     4822.44     37.00 o 
  -5   1   7       56.91       63.40      6.10 o 
  -3   1   7    10426.46    10507.13     66.84 o 
  -1   1   7     7572.13     7037.20     48.59 o 
   1   1   7     6616.81     6812.87     53.91 o 
   3   1   7     3000.69     2904.39     25.48 o 
   5   1   7     2255.33     2317.52     24.01 o 
   7   1   7     1026.61     1067.39     17.17 o 
   9   1   7      588.20      642.01     13.23 o 
  11   1   7       13.11        8.55      6.26 o 
  13   1   7       45.34       64.41     16.94 o 
  15   1   7       16.19       16.21     15.08 o 
  17   1   7        2.10       -7.55     14.27 o 
 -18   2   7        6.69        1.14     11.20 o 
 -16   2   7       69.93       73.64     14.39 o 
 -14   2   7       39.80       18.76      8.10 o 
 -12   2   7      359.89      380.40     14.85 o 
 -10   2   7       16.55       10.38      6.51 o 
  -8   2   7      793.27      856.84     14.16 o 
  -6   2   7      309.29      326.46      9.44 o 
  -4   2   7      162.11      184.08      6.70 o 
  -2   2   7     2358.68     2217.99     23.22 o 
   0   2   7     3384.99     3125.26     25.06 o 
   2   2   7     2305.24     2447.84     22.65 o 
   4   2   7       24.19        9.19      3.42 o 
   6   2   7     2535.39     2823.34     27.95 o 
   8   2   7      207.66      219.93     10.67 o 
  10   2   7        1.11       -2.20      5.38 o 
  12   2   7       17.76        7.80      6.66 o 
  14   2   7        7.37       16.15      8.87 o 
  16   2   7        4.96       28.59     17.71 o 
 -19   3   7       56.87       58.26     16.98 o 
 -17   3   7       30.11       31.78     10.42 o 
 -15   3   7       65.52       80.55     11.79 o 
 -13   3   7        0.51        6.09      7.11 o 
 -11   3   7      146.33      150.22     10.64 o 
  -9   3   7      681.51      692.03     19.16 o 
  -7   3   7     1717.47     1742.24     19.91 o 
  -5   3   7     2314.18     2528.48     24.17 o 
  -3   3   7     8025.24     8104.41     56.45 o 
  -1   3   7      468.33      500.43      9.83 o 
   1   3   7     1806.89     2090.19     21.36 o 
   3   3   7     3947.96     3755.22     31.30 o 
   5   3   7     5070.80     5381.74     47.88 o 
   7   3   7      407.72      387.14     14.73 o 
   9   3   7      233.07      237.49     14.41 o 
  11   3   7      698.47      737.06     21.22 o 
  13   3   7       13.15        4.61      8.68 o 
  15   3   7      220.41      238.78     35.98 o 
 -18   4   7        3.26       -7.65      9.49 o 
 -16   4   7       37.92       46.25     11.45 o 
 -14   4   7       25.31       27.41      8.77 o 
 -12   4   7      605.79      610.11     21.58 o 
 -10   4   7      130.48      111.98      9.59 o 
  -8   4   7     1831.86     1874.53     27.86 o 
  -6   4   7      118.20      101.20      5.94 o 
  -4   4   7     6852.65     7235.77     50.32 o 
  -2   4   7        8.15       25.95      4.22 o 
   0   4   7     2797.84     3035.07     28.89 o 
   2   4   7     1043.08     1064.36     15.94 o 
   4   4   7      581.19      684.54     19.47 o 
   6   4   7      492.36      521.38     14.61 o 
   8   4   7      381.44      437.54     18.07 o 
  10   4   7       17.05       12.24      6.94 o 
  12   4   7       50.93       40.45      9.23 o 
  14   4   7       20.33        6.76     10.55 o 
  16   4   7      112.40       96.11     15.33 o 
 -17   5   7       17.72       16.35     10.80 o 
 -15   5   7        3.99        6.63      8.60 o 
 -13   5   7       73.47       50.16     10.65 o 
 -11   5   7       11.44       16.60      7.98 o 
  -9   5   7      165.63      177.75     12.86 o 
  -7   5   7     1844.55     1963.21     41.04 o 
  -5   5   7      472.95      481.00     12.41 o 
  -3   5   7     3396.58     3763.60     34.24 o 
  -1   5   7      499.61      503.12     11.98 o 
   1   5   7     1832.91     1982.68     26.78 o 
   3   5   7      523.71      541.44     14.69 o 
   5   5   7      741.47      754.30     17.79 o 
   7   5   7      682.62      701.63     22.26 o 
   9   5   7      227.05      229.98     14.04 o 
  11   5   7       97.21       70.44     12.05 o 
  13   5   7       64.11       39.08     11.07 o 
  15   5   7        0.79       -0.94     11.52 o 
 -16   6   7       22.84       10.92     10.25 o 
 -14   6   7       95.20       94.33     13.65 o 
 -12   6   7      220.81      264.62     17.72 o 
 -10   6   7        4.42      -10.47      6.98 o 
  -8   6   7       91.19      115.99     11.71 o 
  -6   6   7      141.62      128.69      9.89 o 
  -4   6   7      260.64      234.23      9.77 o 
  -2   6   7        5.79        8.36      4.87 o 
   0   6   7        4.94        4.73      4.47 o 
   2   6   7       11.45        4.93      5.29 o 
   4   6   7        8.25        3.19      6.31 o 
   6   6   7       62.81       52.42      9.55 o 
   8   6   7        2.16        4.91      6.51 o 
  10   6   7       67.41       41.93      9.07 o 
  12   6   7        5.20       10.20      8.58 o 
  14   6   7       64.26       38.67     12.19 o 
 -15   7   7       57.29       71.83     13.58 o 
 -13   7   7       16.31       15.35     10.08 o 
 -11   7   7        7.71       -4.48      7.60 o 
  -9   7   7      351.87      370.68     19.36 o 
  -7   7   7       71.64       74.19     10.38 o 
  -5   7   7     1032.78     1028.34     23.61 o 
  -3   7   7      766.10      744.34     18.11 o 
  -1   7   7        1.10       -4.05      4.46 o 
   1   7   7      612.54      607.40     17.18 o 
   3   7   7       17.99       28.26      6.49 o 
   5   7   7      809.62      805.67     24.93 o 
   7   7   7       21.73       34.78      9.71 o 
   9   7   7      212.60      209.23     15.37 o 
  11   7   7       12.16        9.09      8.38 o 
  13   7   7       32.81       14.98     11.12 o 
 -14   8   7        3.59       22.45     11.09 o 
 -12   8   7       62.58       37.70     12.65 o 
 -10   8   7      210.94      225.34     17.85 o 
  -8   8   7      268.81      273.37     17.74 o 
  -6   8   7       63.59       54.86     13.14 o 
  -4   8   7       73.79       76.19      9.36 o 
  -2   8   7       41.72       19.32      9.46 o 
   0   8   7      163.70      149.46     10.95 o 
   2   8   7       94.75       95.51     11.39 o 
   4   8   7      109.13      109.19     12.66 o 
   6   8   7      133.50      114.20     12.34 o 
   8   8   7       52.07       56.14     10.75 o 
  10   8   7       65.47       71.25     16.81 o 
 -11   9   7       25.83        6.48     10.48 o 
  -9   9   7       30.04       24.80     10.45 o 
  -7   9   7       73.06       66.68     11.86 o 
  -5   9   7       97.62      101.89     15.35 o 
  -3   9   7      199.48      164.02     22.68 o 
  -1   9   7      126.49      130.46     12.92 o 
   1   9   7      435.53      400.27     19.38 o 
   3   9   7      330.80      345.77     19.15 o 
   5   9   7      115.70      112.56     18.56 o 
   7   9   7       97.98      111.89     13.27 o 
   9   9   7       17.56       11.76      9.16 o 
 -10  10   7        0.01       -3.25     11.02 o 
  -8  10   7        6.18        5.33     10.46 o 
  -6  10   7        8.54       -1.18     10.02 o 
  -4  10   7       10.86       11.22     18.17 o 
  -2  10   7        0.71        9.54     19.19 o 
   0  10   7        9.56       14.06     12.24 o 
   2  10   7        1.44        0.66      8.25 o 
   4  10   7        4.11       -3.53      8.43 o 
   6  10   7        3.02       -5.91     10.89 o 
  -5  11   7        2.51       21.78     15.04 o 
  -3  11   7        2.65       15.07     13.75 o 
  -1  11   7        2.27       45.86     25.48 o 
   1  11   7       15.01       26.84     24.12 o 
   3  11   7        1.70       10.64     10.10 o 
 -18   0   8      230.29      229.99     40.09 o 
 -16   0   8      116.14       69.66     27.86 o 
 -14   0   8      203.60      199.20     20.97 o 
 -12   0   8      707.44      717.65     22.93 o 
 -10   0   8      386.32      441.28     23.39 o 
  -8   0   8     2178.05     2011.68     32.36 o 
  -6   0   8      756.59      724.90     23.07 o 
  -4   0   8     4754.89     4207.14     50.94 o 
  -2   0   8    20478.10    19647.12    181.97 o 
   0   0   8    15251.10    14635.93    178.60 o 
   2   0   8     3203.44     3387.41     45.90 o 
   4   0   8      813.02      791.45     19.09 o 
   6   0   8     2940.42     2945.72     41.67 o 
   8   0   8       85.67       92.74     10.02 o 
  10   0   8       12.03        6.27      6.14 o 
  12   0   8      110.59       84.04     15.74 o 
  14   0   8       29.75       30.23     22.42 o 
  16   0   8       37.52        6.11     21.06 o 
 -19   1   8        9.75        7.26     15.49 o 
 -17   1   8      176.20      164.53     19.22 o 
 -15   1   8       33.24       30.43      9.58 o 
 -13   1   8      540.20      532.10     17.13 o 
 -11   1   8      185.98      181.45      8.90 o 
  -9   1   8     5677.85     5544.07     43.64 o 
  -7   1   8      173.87      161.11     10.00 o 
  -5   1   8     4276.76     4657.48     34.48 o 
  -3   1   8     6458.47     5934.60     44.36 o 
  -1   1   8     2655.56     2642.42     28.86 o 
   1   1   8     2900.85     2871.18     24.26 o 
   3   1   8      422.88      375.34      9.26 o 
   5   1   8     1618.49     1612.91     20.23 o 
   7   1   8     1954.33     2113.36     25.30 o 
   9   1   8      320.31      353.75     13.48 o 
  11   1   8       30.25       15.52      5.86 o 
  13   1   8       50.68       62.86     12.74 o 
  15   1   8        0.00      -18.00     12.00 o 
 -18   2   8       25.85        4.09     11.88 o 
 -16   2   8       15.60      -13.59      9.55 o 
 -14   2   8        0.32       -8.46      5.64 o 
 -12   2   8      151.39      165.32     11.23 o 
 -10   2   8       14.59       22.64      6.05 o 
  -8   2   8     2237.79     2321.46     24.79 o 
  -6   2   8       17.38       12.35      3.52 o 
  -4   2   8     2290.50     2108.68     20.51 o 
  -2   2   8     1356.44     1359.01     18.46 o 
   0   2   8      111.52      150.16      5.87 o 
   2   2   8     1060.89      999.87     14.21 o 
   4   2   8      115.12       90.57      5.80 o 
   6   2   8        2.09       -2.89      3.38 o 
   8   2   8      707.80      696.50     17.66 o 
  10   2   8        6.70       14.31      5.19 o 
  12   2   8      129.69      151.37     12.33 o 
  14   2   8       70.45      102.32     15.78 o 
  16   2   8       10.42       -0.53     14.80 o 
 -19   3   8       27.92       21.80     13.92 o 
 -17   3   8       19.49       11.08      9.55 o 
 -15   3   8        7.27       13.32      8.06 o 
 -13   3   8        4.39       -9.21      9.03 o 
 -11   3   8       60.69       69.80      9.84 o 
  -9   3   8      253.96      286.10     12.15 o 
  -7   3   8       88.57      117.11      8.09 o 
  -5   3   8       16.28        7.37      4.17 o 
  -3   3   8     7084.61     7245.54     48.21 o 
  -1   3   8       43.85       22.14      3.73 o 
   1   3   8     5407.26     5530.10     40.52 o 
   3   3   8     1729.63     1865.85     21.28 o 
   5   3   8      278.60      362.20     13.88 o 
   7   3   8     1544.49     1610.77     27.26 o 
   9   3   8       18.56       14.83      7.32 o 
  11   3   8      129.79      142.07     12.05 o 
  13   3   8        8.01        4.67      7.45 o 
  15   3   8        2.70       -0.97      8.90 o 
 -18   4   8        9.17       -6.12      9.55 o 
 -16   4   8       81.15       83.81     17.90 o 
 -14   4   8      109.59      122.37     13.37 o 
 -12   4   8      281.26      294.44     16.39 o 
 -10   4   8      125.91      150.38     10.60 o 
  -8   4   8     1663.06     1789.69     27.43 o 
  -6   4   8      145.88      112.94      6.46 o 
  -4   4   8     7123.96     7377.82     51.57 o 
  -2   4   8      913.30      908.36     15.95 o 
   0   4   8      881.88     1055.35     16.02 o 
   2   4   8     1111.10     1058.24     16.40 o 
   4   4   8     1007.03     1132.30     20.67 o 
   6   4   8        5.64        2.16      5.63 o 
   8   4   8       84.89       91.94     10.99 o 
  10   4   8       57.25       41.65      8.77 o 
  12   4   8       11.28       10.17      7.44 o 
  14   4   8       25.53       12.47     10.31 o 
 -17   5   8       13.81        8.97     10.56 o 
 -15   5   8      162.05      140.44     19.91 o 
 -13   5   8        6.03       -1.18      7.73 o 
 -11   5   8      290.68      307.77     17.16 o 
  -9   5   8       92.08      105.38      9.50 o 
  -7   5   8     1546.65     1621.78     27.11 o 
  -5   5   8      113.47      118.51      8.10 o 
  -3   5   8     1617.05     1734.57     23.35 o 
  -1   5   8      272.94      279.25     13.27 o 
   1   5   8     2466.67     2414.12     27.64 o 
   3   5   8       14.02       19.22      8.07 o 
   5   5   8     1582.80     1589.98     26.42 o 
   7   5   8       72.26       88.22     10.76 o 
   9   5   8      139.37      129.55     14.89 o 
  11   5   8       67.38       59.67      9.84 o 
  13   5   8        8.53       13.60      8.48 o 
 -16   6   8       33.44       21.28     11.10 o 
 -14   6   8        7.01       -0.13      8.17 o 
 -12   6   8        4.89        2.67      7.81 o 
 -10   6   8       51.01       52.68      9.98 o 
  -8   6   8      249.12      238.12     16.13 o 
  -6   6   8      789.06      770.04     19.27 o 
  -4   6   8     1449.28     1351.90     27.88 o 
  -2   6   8     1167.44     1237.78     20.06 o 
   0   6   8       29.26       18.38      5.07 o 
   2   6   8       25.65       23.06      5.89 o 
   4   6   8      167.20      167.30     10.53 o 
   6   6   8        6.69       13.09      7.14 o 
   8   6   8      546.53      552.66     22.62 o 
  10   6   8       16.34        6.64      7.33 o 
  12   6   8       78.43       60.94     11.00 o 
  14   6   8        1.69       -2.36     10.55 o 
 -15   7   8        6.80       -2.26     11.98 o 
 -13   7   8        5.87      -12.43      8.29 o 
 -11   7   8       34.64       27.10     10.79 o 
  -9   7   8        4.11       -2.82      7.72 o 
  -7   7   8      290.41      273.83     16.06 o 
  -5   7   8        0.93       -3.67      5.62 o 
  -3   7   8       45.13       44.44      6.66 o 
  -1   7   8        1.06       -5.03      4.99 o 
   1   7   8       63.83       76.12      8.52 o 
   3   7   8       69.90       77.10      8.68 o 
   5   7   8       43.74       63.57     10.90 o 
   7   7   8       32.70       10.08      8.80 o 
   9   7   8        1.65       -6.22      6.69 o 
  11   7   8       20.37       13.73      8.81 o 
 -14   8   8       76.11       99.94     17.96 o 
 -12   8   8       86.57       62.19     14.45 o 
 -10   8   8      208.64      256.51     18.43 o 
  -8   8   8      356.45      348.33     19.51 o 
  -6   8   8      111.78       99.97     12.19 o 
  -4   8   8      376.65      369.65     15.79 o 
  -2   8   8      123.21      108.38     11.46 o 
   0   8   8        8.76        4.74      5.95 o 
   2   8   8       84.39       92.10     11.27 o 
   4   8   8       23.06       23.08      8.88 o 
   6   8   8       77.42       64.00     11.51 o 
   8   8   8       92.22      105.92     12.94 o 
  10   8   8       43.96       21.81     11.71 o 
 -11   9   8        1.32       -5.45     10.04 o 
  -9   9   8        6.28       -0.49      9.07 o 
  -7   9   8      134.58      100.71     21.90 o 
  -5   9   8       79.59       52.75     17.59 o 
  -3   9   8      178.54      135.01     37.03 o 
  -1   9   8       16.60        8.59      8.99 o 
   1   9   8       68.47       45.26     13.11 o 
   3   9   8        0.46       -7.01      8.65 o 
   5   9   8        3.78       24.46     10.98 o 
   7   9   8        5.66       20.17     10.12 o 
   9   9   8        2.72       17.72     10.96 o 
 -10  10   8       10.55       -4.36     10.46 o 
  -8  10   8       43.91       45.70     13.79 o 
  -6  10   8        0.42        8.51     13.45 o 
  -4  10   8      101.30       98.27     19.00 o 
  -2  10   8       50.62       60.29     16.32 o 
   0  10   8       14.37       -2.95     27.01 o 
   2  10   8       13.89       16.93     10.74 o 
   4  10   8       13.98       13.17      9.69 o 
   6  10   8       10.46       14.38     10.07 o 
  -5  11   8        1.05        5.99     18.34 o 
  -3  11   8        0.11      -17.44     11.62 o 
  -1  11   8       10.18        9.51     20.38 o 
   1  11   8        4.45       19.26     14.12 o 
 -19   1   9       73.50       81.56     17.16 o 
 -17   1   9      175.84      189.09     19.67 o 
 -15   1   9       32.50       31.46      9.73 o 
 -13   1   9       37.22       11.83      7.04 o 
 -11   1   9       18.40       29.92      5.48 o 
  -9   1   9      300.41      266.21     10.49 o 
  -7   1   9        2.72        5.93      3.58 o 
  -5   1   9     1355.45     1225.66     15.53 o 
  -3   1   9     4164.21     4298.52     36.49 o 
  -1   1   9     2974.34     2803.13     27.64 o 
   1   1   9      464.00      583.69     11.37 o 
   3   1   9     1267.78     1271.76     17.07 o 
   5   1   9     2328.98     2401.05     26.00 o 
   7   1   9      338.86      328.23     11.82 o 
   9   1   9      392.12      408.85     14.48 o 
  11   1   9       30.55       28.40      6.63 o 
  13   1   9       30.03       16.24     10.33 o 
  15   1   9       18.04       35.77     17.84 o 
 -18   2   9        2.21        2.90     11.98 o 
 -16   2   9      115.16      121.74     16.52 o 
 -14   2   9       79.74       49.54      8.82 o 
 -12   2   9       23.65       18.43      6.99 o 
 -10   2   9       22.11       11.08      5.75 o 
  -8   2   9      423.18      444.82     11.15 o 
  -6   2   9     2614.39     2692.96     25.89 o 
  -4   2   9      668.32      664.59     14.34 o 
  -2   2   9     3208.21     3339.07     32.07 o 
   0   2   9       58.21       76.12      4.55 o 
   2   2   9      996.87      939.82     16.76 o 
   4   2   9      395.60      344.47      9.83 o 
   6   2   9      370.06      353.89     10.61 o 
   8   2   9        3.35       -0.10      8.25 o 
  10   2   9       45.81       32.76      7.29 o 
  12   2   9       17.36        9.95      7.00 o 
  14   2   9        7.01        1.75     10.24 o 
  16   2   9        0.57       -8.48     14.52 o 
 -19   3   9       16.82      -13.41     13.41 o 
 -17   3   9       47.52       45.84     11.13 o 
 -15   3   9       53.27       52.60     10.67 o 
 -13   3   9       10.63        3.05      6.16 o 
 -11   3   9       17.74       25.45      8.49 o 
  -9   3   9       72.45       62.70      9.66 o 
  -7   3   9      244.83      212.57      9.72 o 
  -5   3   9      155.16      195.75      7.48 o 
  -3   3   9        1.96       -0.27      3.13 o 
  -1   3   9     5980.01     6224.03     43.82 o 
   1   3   9     2857.98     3092.29     36.82 o 
   3   3   9      148.20      186.85      7.69 o 
   5   3   9       87.95       86.18      9.33 o 
   7   3   9      183.85      166.74     10.19 o 
   9   3   9      202.46      197.38     14.15 o 
  11   3   9       14.51       13.97      7.18 o 
  13   3   9       94.91       67.07     10.49 o 
  15   3   9       19.98       17.89     13.34 o 
 -18   4   9       19.27       19.25     11.64 o 
 -16   4   9       47.03       51.13     11.59 o 
 -14   4   9        3.62       -8.85      6.68 o 
 -12   4   9       18.77        8.07     10.30 o 
 -10   4   9      223.53      234.13     12.42 o 
  -8   4   9     1136.25     1178.93     22.39 o 
  -6   4   9     4379.91     4196.38     36.56 o 
  -4   4   9     3224.11     3182.38     29.92 o 
  -2   4   9     2231.61     2399.91     25.13 o 
   0   4   9     2088.32     1985.19     22.76 o 
   2   4   9      392.45      359.17     10.51 o 
   4   4   9      123.05      142.18      9.05 o 
   6   4   9     1344.40     1305.67     29.98 o 
   8   4   9      122.30      109.64     16.13 o 
  10   4   9      508.42      551.61     22.05 o 
  12   4   9       34.70       39.85      8.80 o 
  14   4   9       25.25       25.72     10.87 o 
 -17   5   9        3.98       -0.49      9.72 o 
 -15   5   9      138.21      143.29     15.47 o 
 -13   5   9        6.66        2.62      8.05 o 
 -11   5   9       78.07       74.44     10.85 o 
  -9   5   9      161.62      192.28     11.86 o 
  -7   5   9        2.71        0.29      5.53 o 
  -5   5   9     1421.15     1438.21     20.60 o 
  -3   5   9      389.90      447.36     11.96 o 
  -1   5   9     2000.54     2223.52     26.00 o 
   1   5   9      670.01      699.27     16.47 o 
   3   5   9      282.41      312.58     13.95 o 
   5   5   9      921.44      967.59     21.38 o 
   7   5   9       19.63       11.20      7.43 o 
   9   5   9      266.81      264.14     17.27 o 
  11   5   9        9.16       10.87      7.94 o 
  13   5   9       22.63        6.69      8.81 o 
 -16   6   9       45.66       35.57     11.46 o 
 -14   6   9       42.98       37.55     11.06 o 
 -12   6   9       73.98       59.76     12.64 o 
 -10   6   9       75.46       92.08     11.73 o 
  -8   6   9      303.90      299.40     14.17 o 
  -6   6   9     1131.38     1160.15     24.36 o 
  -4   6   9       53.30       60.86      6.73 o 
  -2   6   9      308.58      344.33     11.66 o 
   0   6   9      357.60      361.30     11.99 o 
   2   6   9        5.13        3.52      5.24 o 
   4   6   9       52.66       65.92      8.11 o 
   6   6   9       55.25       40.02      9.08 o 
   8   6   9      142.14      129.70     13.67 o 
  10   6   9       94.31      105.34     12.32 o 
  12   6   9       22.92       13.00      8.80 o 
 -15   7   9       36.44       18.12     12.72 o 
 -13   7   9       34.63       28.81     11.87 o 
 -11   7   9       40.72       48.33     15.56 o 
  -9   7   9        0.61       -0.27      7.21 o 
  -7   7   9        0.70        4.77      6.98 o 
  -5   7   9        3.83        9.95      6.38 o 
  -3   7   9       81.84       80.88      7.67 o 
  -1   7   9      448.12      446.76     15.48 o 
   1   7   9      813.77      817.30     20.26 o 
   3   7   9       22.02        6.78      6.06 o 
   5   7   9       97.65       95.35     11.69 o 
   7   7   9        7.51       19.51      8.48 o 
   9   7   9       53.30       46.03      9.85 o 
  11   7   9        0.06       -4.99      8.08 o 
 -14   8   9       46.75       12.01     12.42 o 
 -12   8   9        0.12       19.68     12.12 o 
 -10   8   9      145.71      183.21     19.44 o 
  -8   8   9        1.87       -3.24      8.73 o 
  -6   8   9      221.78      168.98     19.42 o 
  -4   8   9      297.06      308.58     17.28 o 
  -2   8   9      457.40      465.85     28.56 o 
   0   8   9      173.77      203.71     14.04 o 
   2   8   9      220.88      191.68     17.48 o 
   4   8   9      162.09      154.72     17.26 o 
   6   8   9      111.82      131.12     17.37 o 
   8   8   9      268.50      278.31     20.75 o 
  10   8   9       41.98       38.54     12.06 o 
 -11   9   9       19.20       13.13     12.00 o 
  -9   9   9        2.16       -5.01      9.47 o 
  -7   9   9       83.60       70.76     14.09 o 
  -5   9   9        9.14        8.46      9.77 o 
  -3   9   9      333.16      317.37     29.21 o 
  -1   9   9       78.90       85.47     13.73 o 
   1   9   9      557.57      521.20     25.94 o 
   3   9   9       23.28       36.67     11.53 o 
   5   9   9      543.43      517.05     28.68 o 
   7   9   9       75.55       92.24     14.49 o 
   9   9   9      127.84      115.89     16.77 o 
  -8  10   9       25.69       52.00     15.94 o 
  -6  10   9       24.92       14.51     13.49 o 
  -4  10   9       54.43       33.73     22.42 o 
  -2  10   9       38.96       33.79     16.65 o 
   0  10   9        1.84        6.91     12.60 o 
   2  10   9        0.25      -10.40      9.43 o 
   4  10   9       13.00       10.30     10.59 o 
   6  10   9        1.66       -1.66      9.19 o 
  -5  11   9        0.99       -7.64     13.49 o 
  -3  11   9       50.97       55.97     18.36 o 
  -1  11   9        1.13       34.31     24.12 o 
   1  11   9        3.31       20.04     22.76 o 
 -18   0  10       62.74       64.82     19.20 o 
 -16   0  10      829.28      761.89     41.96 o 
 -14   0  10      228.92      262.47     23.21 o 
 -12   0  10     1830.40     1828.20     40.07 o 
 -10   0  10     1188.52     1196.25     27.66 o 
  -8   0  10     2890.15     3243.59     43.94 o 
  -6   0  10      406.83      450.10     14.50 o 
  -4   0  10    18466.94    19156.19    243.13 o 
  -2   0  10     2567.41     2943.38     33.77 o 
   0   0  10     2285.98     2683.93     33.66 o 
   2   0  10     2505.43     2526.02     35.27 o 
   4   0  10     3189.41     2986.21     41.70 o 
   6   0  10      307.64      272.20     14.09 o 
   8   0  10       24.20       27.66      7.58 o 
  10   0  10       37.23       29.61     10.83 o 
  12   0  10       63.21       87.74     27.52 o 
  14   0  10       10.48        7.81     20.04 o 
  16   0  10       54.71       33.63     23.78 o 
 -19   1  10       17.07       14.30     13.46 o 
 -17   1  10       51.31       40.34     13.87 o 
 -15   1  10      496.23      461.60     21.42 o 
 -13   1  10      472.87      488.08     17.10 o 
 -11   1  10        0.01        0.77      5.08 o 
  -9   1  10      239.83      296.59     14.61 o 
  -7   1  10       76.94       95.82      6.33 o 
  -5   1  10    13932.95    14385.80     82.85 o 
  -3   1  10        7.96        6.15      3.69 o 
  -1   1  10    18175.61    19041.63    114.67 o 
   1   1  10        3.87        4.79      3.28 o 
   3   1  10      438.68      509.33     11.41 o 
   5   1  10      539.04      516.57     12.48 o 
   7   1  10      126.79      145.83      8.27 o 
   9   1  10      134.67      147.67     10.22 o 
  11   1  10       11.13       19.72      6.24 o 
  13   1  10       34.07       33.63     12.17 o 
  15   1  10        8.46       -4.70     13.93 o 
 -18   2  10        0.47       -6.17     11.60 o 
 -16   2  10       11.22       19.46     11.22 o 
 -14   2  10      278.70      262.31     18.76 o 
 -12   2  10       32.34       33.71      7.65 o 
 -10   2  10      378.56      384.48     14.33 o 
  -8   2  10       24.23       21.42      4.39 o 
  -6   2  10      652.30      717.96     12.96 o 
  -4   2  10      343.43      287.94      8.35 o 
  -2   2  10      222.95      222.58     12.17 o 
   0   2  10       12.21        8.78      2.91 o 
   2   2  10      406.70      395.60     14.10 o 
   4   2  10      421.63      465.12     11.59 o 
   6   2  10      110.95      115.08     10.56 o 
   8   2  10      169.36      150.56     10.11 o 
  10   2  10        0.19       -5.18      5.19 o 
  12   2  10      128.33       86.69     10.82 o 
  14   2  10        0.34        1.59     10.50 o 
 -19   3  10        6.25        7.77     12.97 o 
 -17   3  10       10.18       -1.70     11.33 o 
 -15   3  10       22.78       18.37      9.42 o 
 -13   3  10        0.78       11.35      6.59 o 
 -11   3  10        0.09        0.55      5.91 o 
  -9   3  10        1.83        7.85      5.34 o 
  -7   3  10       24.55       22.70      4.42 o 
  -5   3  10      207.46      168.62      8.08 o 
  -3   3  10     1393.83     1389.70     23.32 o 
  -1   3  10      660.67      689.50     11.92 o 
   1   3  10       64.22       64.70      5.27 o 
   3   3  10       48.19       67.16      8.52 o 
   5   3  10      130.34      133.70     18.33 o 
   7   3  10       16.71       25.32      6.26 o 
   9   3  10       23.25       19.50      6.55 o 
  11   3  10       94.14       78.91     10.25 o 
  13   3  10        9.19       11.60      9.64 o 
  15   3  10        4.18       -7.61     10.47 o 
 -18   4  10       35.29       51.31     12.90 o 
 -16   4  10      153.06      162.81     16.32 o 
 -14   4  10      104.27       99.56     12.80 o 
 -12   4  10       21.42        6.85      7.43 o 
 -10   4  10       62.10       72.29      8.84 o 
  -8   4  10       30.20       12.86      6.06 o 
  -6   4  10      353.84      428.09     11.43 o 
  -4   4  10      175.22      171.86      7.61 o 
  -2   4  10      723.25      736.62     13.65 o 
   0   4  10     1044.46     1041.87     18.12 o 
   2   4  10     4874.98     4825.19     40.77 o 
   4   4  10      508.62      485.93     14.68 o 
   6   4  10      300.37      281.95     13.18 o 
   8   4  10      318.36      307.68     18.36 o 
  10   4  10        1.13        4.92      7.56 o 
  12   4  10       99.79      104.54     12.11 o 
  14   4  10        1.77       -5.65      8.61 o 
 -17   5  10        2.32       12.87     10.28 o 
 -15   5  10      323.68      348.63     20.78 o 
 -13   5  10       57.75       37.94     10.31 o 
 -11   5  10      390.79      386.52     18.49 o 
  -9   5  10      162.06      156.28     11.05 o 
  -7   5  10      849.34      864.87     27.12 o 
  -5   5  10       22.14       16.11      5.03 o 
  -3   5  10      608.27      579.62     18.71 o 
  -1   5  10       37.75       37.95      5.54 o 
   1   5  10     1605.14     1571.06     22.21 o 
   3   5  10        0.17       11.27      5.27 o 
   5   5  10      161.58      165.27     10.71 o 
   7   5  10        1.26       -3.01      6.75 o 
   9   5  10      202.91      212.86     16.27 o 
  11   5  10       30.09       17.71      8.57 o 
  13   5  10        7.72       13.61     11.41 o 
 -16   6  10        8.57       -7.64     10.30 o 
 -14   6  10       16.21       17.27     11.45 o 
 -12   6  10      136.09      131.26     16.61 o 
 -10   6  10       24.17       33.90     10.67 o 
  -8   6  10        6.38       15.76      7.98 o 
  -6   6  10       82.00       69.37      9.74 o 
  -4   6  10      342.09      345.19     13.51 o 
  -2   6  10      132.86      113.64      9.43 o 
   0   6  10       42.80       55.20      9.01 o 
   2   6  10       52.83       73.66      9.49 o 
   4   6  10        5.83        5.16      5.72 o 
   6   6  10      372.73      385.39     24.08 o 
   8   6  10       89.69      108.98     12.92 o 
  10   6  10      221.88      169.81     14.60 o 
  12   6  10       77.33       48.91     13.42 o 
 -15   7  10        1.06       10.91     11.65 o 
 -13   7  10       41.77       44.24     13.20 o 
 -11   7  10       28.11       17.64     10.34 o 
  -9   7  10       14.95        9.55      9.66 o 
  -7   7  10      152.45      148.32     13.51 o 
  -5   7  10      306.95      308.34     22.00 o 
  -3   7  10       15.45        5.50      7.51 o 
  -1   7  10      481.51      482.07     29.52 o 
   1   7  10        3.82       -4.27      6.27 o 
   3   7  10      130.22      141.03     13.94 o 
   5   7  10        0.03       -9.69      7.95 o 
   7   7  10        0.30        4.46      9.52 o 
   9   7  10       46.98       31.40     10.73 o 
  11   7  10        3.50        7.37     10.24 o 
 -14   8  10       20.13       28.20     15.37 o 
 -12   8  10       38.36       18.89     12.25 o 
 -10   8  10       61.86       68.90     20.40 o 
  -8   8  10      164.83      168.54     18.15 o 
  -6   8  10       44.27       26.24     10.68 o 
  -4   8  10      169.89      118.31     12.36 o 
  -2   8  10        1.07       -4.82      7.74 o 
   0   8  10       31.66       18.73      7.96 o 
   2   8  10        4.50       17.86      9.69 o 
   4   8  10        4.80       14.63      9.93 o 
   6   8  10        6.34       17.51     10.98 o 
   8   8  10        0.11        8.46      9.51 o 
  10   8  10        2.53       15.02     11.18 o 
 -11   9  10        3.77      -11.27      9.98 o 
  -9   9  10        9.99        4.45      9.95 o 
  -7   9  10        5.78       18.38     10.15 o 
  -5   9  10      150.33      179.22     23.11 o 
  -3   9  10       24.89       21.24     17.33 o 
  -1   9  10       85.31      138.08     16.39 o 
   1   9  10      233.88      259.96     20.36 o 
   3   9  10       31.41       51.44     13.32 o 
   5   9  10      362.88      380.10     27.64 o 
   7   9  10        6.81        9.32     10.03 o 
  -8  10  10        0.44        1.20     10.76 o 
  -6  10  10        0.00       13.66     13.43 o 
  -4  10  10        3.21       28.48     20.21 o 
  -2  10  10        6.01       -8.95     12.40 o 
   0  10  10        2.15       17.22     18.68 o 
   2  10  10       23.29       20.37     12.81 o 
   4  10  10       13.30       27.86     12.30 o 
  -3  11  10       16.12       15.01     13.05 o 
  -1  11  10        3.61       -5.78     18.34 o 
 -19   1  11       86.13       87.82     25.82 o 
 -17   1  11       12.23       -3.92      8.73 o 
 -15   1  11      247.16      297.90     18.02 o 
 -13   1  11      122.06      120.44     10.59 o 
 -11   1  11      285.61      319.22     11.75 o 
  -9   1  11     3702.95     3601.97     34.68 o 
  -7   1  11      500.00      548.21     11.99 o 
  -5   1  11     7752.06     8235.05     54.14 o 
  -3   1  11     9836.92    10056.31     70.19 o 
  -1   1  11    10132.05    10652.52     73.15 o 
   1   1  11     1442.86     1429.90     18.89 o 
   3   1  11      224.53      277.04     14.05 o 
   5   1  11      120.26       76.68      6.57 o 
   7   1  11       48.13       41.98      5.83 o 
   9   1  11        0.05       -2.98      5.46 o 
  11   1  11       19.68       24.33      7.30 o 
  13   1  11        9.22       12.60     11.17 o 
  15   1  11        3.87        6.06     14.76 o 
 -18   2  11        5.77       11.59     13.28 o 
 -16   2  11       16.94       29.47     12.23 o 
 -14   2  11      279.52      249.49     14.37 o 
 -12   2  11      256.61      313.80     14.28 o 
 -10   2  11        6.31        7.88      6.65 o 
  -8   2  11        1.41        2.58      3.97 o 
  -6   2  11        0.19       -3.76      4.18 o 
  -4   2  11     2404.88     2623.20     30.24 o 
  -2   2  11     2091.76     2178.13     41.67 o 
   0   2  11     1480.19     1440.59     32.63 o 
   2   2  11     6038.23     6105.32     45.73 o 
   4   2  11      510.34      517.90     12.51 o 
   6   2  11      378.62      342.43     12.74 o 
   8   2  11        9.50        5.30      5.57 o 
  10   2  11      133.08      100.21      9.89 o 
  12   2  11        5.52        1.97      6.80 o 
  14   2  11        3.01        2.73     11.10 o 
 -19   3  11        2.75       -3.53     12.13 o 
 -17   3  11      479.31      481.09     23.49 o 
 -15   3  11        1.45       18.21      8.62 o 
 -13   3  11      511.83      516.52     18.47 o 
 -11   3  11      655.66      678.84     19.00 o 
  -9   3  11      153.84      161.12     10.21 o 
  -7   3  11     1477.04     1429.11     23.27 o 
  -5   3  11     1854.35     1909.77     23.19 o 
  -3   3  11     2100.91     2220.64     35.01 o 
  -1   3  11       29.79       10.49      4.22 o 
   1   3  11      142.81      202.80      8.09 o 
   3   3  11      346.15      349.18     10.76 o 
   5   3  11      380.03      431.83     15.29 o 
   7   3  11       39.85       19.85      6.32 o 
   9   3  11      174.28      196.48     14.61 o 
  11   3  11      126.84      123.46     13.36 o 
  13   3  11       16.35        8.88      7.72 o 
 -18   4  11       16.88       -0.84     11.51 o 
 -16   4  11        5.71       -4.53      9.22 o 
 -14   4  11      168.25      143.94     15.84 o 
 -12   4  11      284.70      287.87     14.59 o 
 -10   4  11       93.04       71.61      9.09 o 
  -8   4  11       12.50       10.20      5.44 o 
  -6   4  11      694.37      700.24     14.33 o 
  -4   4  11      294.00      296.11     11.42 o 
  -2   4  11       14.68       14.56      5.62 o 
   0   4  11     1196.22     1191.17     21.41 o 
   2   4  11      449.18      463.64     12.27 o 
   4   4  11      398.81      419.03     14.15 o 
   6   4  11        0.86        3.56      5.47 o 
   8   4  11      238.43      206.19     14.78 o 
  10   4  11        1.13       -9.84      8.73 o 
  12   4  11       20.10        2.30      8.42 o 
  14   4  11        1.51      -14.42      9.61 o 
 -17   5  11       83.09       79.50     29.23 o 
 -15   5  11        9.46       -3.67     12.27 o 
 -13   5  11        1.99       -4.25      8.43 o 
 -11   5  11      201.39      187.77     17.41 o 
  -9   5  11        0.00      -10.30      8.19 o 
  -7   5  11      122.11      114.62     11.47 o 
  -5   5  11      214.99      231.08     11.07 o 
  -3   5  11        0.93        6.73      5.41 o 
  -1   5  11       16.59       13.71      5.93 o 
   1   5  11       51.32       42.56      8.12 o 
   3   5  11       73.45       85.97     10.13 o 
   5   5  11        1.36        2.18      6.58 o 
   7   5  11      149.36      177.01     15.59 o 
   9   5  11       81.23       70.67     11.87 o 
  11   5  11       80.19       86.35     11.89 o 
  13   5  11       19.22        0.94     13.24 o 
 -16   6  11        0.84      -13.42     11.73 o 
 -14   6  11       18.60        4.98     10.21 o 
 -12   6  11       49.97        9.93     10.71 o 
 -10   6  11       16.63       13.21      9.51 o 
  -8   6  11      789.84      783.80     33.25 o 
  -6   6  11      103.76      113.59     11.70 o 
  -4   6  11     1172.80     1082.74     22.36 o 
  -2   6  11      202.05      177.83     11.53 o 
   0   6  11      321.65      272.79     14.57 o 
   2   6  11        1.22        2.55      6.59 o 
   4   6  11        0.04       -3.43      6.14 o 
   6   6  11      100.97      108.44     15.95 o 
   8   6  11        1.60       -3.56      9.00 o 
  10   6  11      115.91      110.28     16.70 o 
  12   6  11        1.59       10.52     11.62 o 
 -15   7  11        0.05        4.34     12.39 o 
 -13   7  11      144.70      163.04     20.06 o 
 -11   7  11        1.21        7.73     12.27 o 
  -9   7  11      186.17      205.09     34.41 o 
  -7   7  11        4.57       -0.20      7.20 o 
  -5   7  11      197.29      202.37     16.87 o 
  -3   7  11      201.91      220.39     17.93 o 
  -1   7  11       53.03       41.04     11.06 o 
   1   7  11      314.13      329.06     24.76 o 
   3   7  11       78.41       75.19     10.95 o 
   5   7  11      144.20      178.85     18.39 o 
   7   7  11       32.70       17.26     12.00 o 
   9   7  11        0.51        9.09      9.76 o 
  11   7  11       54.85       40.81     12.34 o 
 -14   8  11       20.47       12.02     13.12 o 
 -12   8  11       30.28       41.02     13.72 o 
 -10   8  11       42.57       67.05     15.16 o 
  -8   8  11        3.18       -2.97      8.70 o 
  -6   8  11      186.14      199.60     18.48 o 
  -4   8  11      127.91      102.76     12.62 o 
  -2   8  11       16.10       21.20      9.70 o 
   0   8  11      504.11      435.87     22.03 o 
   2   8  11      352.92      381.65     32.78 o 
   4   8  11      139.53      163.46     18.38 o 
   6   8  11      182.48      208.31     20.89 o 
   8   8  11        9.42      -21.15     16.47 o 
 -11   9  11        0.33       -5.16     10.46 o 
  -9   9  11        1.04       -0.79     10.20 o 
  -7   9  11       42.79       38.14     17.35 o 
  -5   9  11        1.07        3.41     10.68 o 
  -3   9  11       21.12       36.55     10.71 o 
  -1   9  11        0.59        4.64     14.28 o 
   1   9  11        4.17       -0.17      8.99 o 
   3   9  11       19.95        8.29     14.36 o 
   5   9  11        2.75      -14.86     10.99 o 
   7   9  11       12.39       17.95     11.88 o 
  -8  10  11        0.87       -4.96     14.54 o 
  -6  10  11        7.39       24.90     15.24 o 
  -4  10  11        2.10        9.93     18.68 o 
  -2  10  11       12.65       -0.89     10.08 o 
   0  10  11        0.96      -14.65     12.06 o 
   2  10  11       11.40       15.43     13.98 o 
   4  10  11       79.42       69.97     16.18 o 
 -18   0  12       10.13       -7.55     14.10 o 
 -16   0  12      149.58      198.44     23.99 o 
 -14   0  12       11.24       21.41     13.07 o 
 -12   0  12      403.81      424.00     19.00 o 
 -10   0  12      942.45      901.78     25.10 o 
  -8   0  12     3359.81     3635.18     48.67 o 
  -6   0  12     4068.97     4199.29     49.58 o 
  -4   0  12     2294.93     2891.81     42.23 o 
  -2   0  12     3914.11     4347.24     69.86 o 
   0   0  12     7786.80     8139.05    110.96 o 
   2   0  12       18.64        9.85      5.63 o 
   4   0  12     2093.11     2330.67     38.20 o 
   6   0  12       48.54       31.41      8.06 o 
   8   0  12     1052.02     1005.60     28.00 o 
  10   0  12       18.91       25.28     11.41 o 
  12   0  12      423.32      395.85     28.13 o 
  14   0  12        2.45       -0.68     16.99 o 
 -19   1  12       59.68       48.57     16.08 o 
 -17   1  12        1.48       13.48     10.18 o 
 -15   1  12      131.71      150.24     19.07 o 
 -13   1  12      121.57      132.00     11.16 o 
 -11   1  12      714.36      723.45     16.39 o 
  -9   1  12      779.85      764.98     15.61 o 
  -7   1  12     1318.59     1305.38     18.64 o 
  -5   1  12      557.40      633.29     14.32 o 
  -3   1  12     3125.91     3336.64     33.88 o 
  -1   1  12        0.03       -2.78      3.70 o 
   1   1  12     1489.99     1532.59     23.39 o 
   3   1  12     1175.16     1040.52     17.15 o 
   5   1  12        0.27        3.70      4.24 o 
   7   1  12        0.89       -2.47      5.80 o 
   9   1  12      173.90      156.33     11.93 o 
  11   1  12       15.36       14.27      8.19 o 
  13   1  12       56.16       46.33     12.55 o 
  15   1  12        3.51        7.59     16.63 o 
 -18   2  12       53.30       35.86     14.30 o 
 -16   2  12      248.81      247.45     18.04 o 
 -14   2  12      591.16      557.93     21.41 o 
 -12   2  12      458.51      473.09     17.75 o 
 -10   2  12       72.27       75.04      9.01 o 
  -8   2  12      433.05      490.19     12.41 o 
  -6   2  12      157.34      238.26      8.46 o 
  -4   2  12       72.37       98.90      7.41 o 
  -2   2  12     5299.27     5626.82     48.87 o 
   0   2  12      831.33      887.86     17.56 o 
   2   2  12     1408.59     1450.53     19.69 o 
   4   2  12      272.78      277.03     10.19 o 
   6   2  12      423.20      412.70     15.18 o 
   8   2  12      337.98      312.70     13.93 o 
  10   2  12      221.55      154.62     11.82 o 
  12   2  12      190.46      223.25     17.29 o 
  14   2  12       12.08        4.73     11.91 o 
 -19   3  12       20.52       46.17     20.24 o 
 -17   3  12       44.06       12.37     12.06 o 
 -15   3  12       66.05       53.69     12.11 o 
 -13   3  12        4.77       10.85      6.93 o 
 -11   3  12       95.25      121.82     12.42 o 
  -9   3  12       56.99       57.38      7.68 o 
  -7   3  12      544.52      549.78     15.00 o 
  -5   3  12      518.28      598.15     15.11 o 
  -3   3  12     1177.71     1130.85     20.29 o 
  -1   3  12     6386.80     6650.31     56.45 o 
   1   3  12       16.97        6.01      5.20 o 
   3   3  12     1548.99     1664.09     22.64 o 
   5   3  12      464.12      452.86     14.92 o 
   7   3  12       68.24       82.43      8.67 o 
   9   3  12      127.28      134.02     13.03 o 
  11   3  12        3.15        2.81      7.52 o 
  13   3  12       24.44       12.77      8.16 o 
 -18   4  12       15.36       -4.64     12.60 o 
 -16   4  12       11.88       -5.61      9.89 o 
 -14   4  12       55.70       34.16     12.42 o 
 -12   4  12       79.98       80.66     11.26 o 
 -10   4  12     1373.68     1444.15     31.33 o 
  -8   4  12        6.55        6.60      8.57 o 
  -6   4  12     2478.58     2595.21     36.54 o 
  -4   4  12       82.52       64.84      7.71 o 
  -2   4  12     5894.10     6025.51     54.54 o 
   0   4  12      172.14      199.65     10.76 o 
   2   4  12     2555.89     2680.09     39.57 o 
   4   4  12      153.28      172.73     12.37 o 
   6   4  12      444.94      427.91     31.73 o 
   8   4  12      140.18      122.63     12.97 o 
  10   4  12        4.63        5.17      9.67 o 
  12   4  12       35.32       13.80      9.34 o 
 -17   5  12        1.88       -7.88     12.06 o 
 -15   5  12        8.40      -13.27      8.85 o 
 -13   5  12        8.52       20.43     10.57 o 
 -11   5  12      209.66      238.94     17.01 o 
  -9   5  12      471.03      460.59     19.64 o 
  -7   5  12     1098.35     1121.33     27.29 o 
  -5   5  12      222.45      238.73     11.65 o 
  -3   5  12     1197.21     1253.12     23.56 o 
  -1   5  12      100.72       94.96      8.79 o 
   1   5  12      150.58      149.70     11.82 o 
   3   5  12      815.40      847.32     23.73 o 
   5   5  12       29.92       50.33      9.10 o 
   7   5  12      176.21      166.37     17.17 o 
   9   5  12       37.32       38.99     12.32 o 
  11   5  12        8.66       -2.59      8.48 o 
  13   5  12        1.12      -13.17      8.78 o 
 -16   6  12        0.60        7.90     12.04 o 
 -14   6  12      150.81      140.70     18.64 o 
 -12   6  12        2.91       -4.46      8.97 o 
 -10   6  12        7.33        0.05      8.35 o 
  -8   6  12      233.34      212.21     15.33 o 
  -6   6  12      205.75      216.24     14.84 o 
  -4   6  12      317.96      326.39     16.48 o 
  -2   6  12        7.45        8.58      7.63 o 
   0   6  12      108.26       91.83     11.96 o 
   2   6  12      119.99      102.43     18.39 o 
   4   6  12       28.52       26.45     13.62 o 
   6   6  12      381.62      407.79     24.63 o 
   8   6  12       64.09       68.12     14.14 o 
  10   6  12       43.03       57.42     12.44 o 
  12   6  12       38.46       22.56     11.42 o 
 -15   7  12       29.78       27.30     13.97 o 
 -13   7  12       10.65        1.88     11.05 o 
 -11   7  12      177.06      194.52     19.93 o 
  -9   7  12        4.49       -4.63     10.14 o 
  -7   7  12      149.73      117.72     13.03 o 
  -5   7  12      187.91      211.47     15.24 o 
  -3   7  12      150.50      121.53     10.70 o 
  -1   7  12      101.59       93.95     12.70 o 
   1   7  12        0.84       -4.92      7.75 o 
   3   7  12       88.53      118.79     20.71 o 
   5   7  12       14.62        1.45      9.52 o 
   7   7  12      145.72      157.67     19.00 o 
   9   7  12       79.71       82.62     16.72 o 
 -12   8  12      344.90      349.83     26.13 o 
 -10   8  12        2.93       -6.28      9.89 o 
  -8   8  12      193.87      152.51     18.07 o 
  -6   8  12        4.42       -6.96      7.46 o 
  -4   8  12      480.92      424.52     23.87 o 
  -2   8  12        0.08      -11.06      8.40 o 
   0   8  12      386.94      398.75     19.55 o 
   2   8  12       12.19        8.80     12.98 o 
   4   8  12        1.51        1.24      9.32 o 
   6   8  12       34.95       47.53     31.94 o 
   8   8  12       43.15       38.52     14.68 o 
 -11   9  12       15.77       -2.07     10.80 o 
  -9   9  12        6.74        2.81     10.41 o 
  -7   9  12        4.25       -1.30     10.21 o 
  -5   9  12        1.62       12.75     12.36 o 
  -3   9  12       16.40       23.34     10.80 o 
  -1   9  12       89.32       80.44     24.68 o 
   1   9  12        2.93      -11.34      8.39 o 
   3   9  12      131.30      131.24     23.76 o 
   5   9  12       21.31       -1.60     11.55 o 
   7   9  12       22.51       39.16     14.16 o 
  -8  10  12        2.59       16.23     11.99 o 
  -6  10  12        0.15        1.73     12.13 o 
  -4  10  12       36.58       38.61     23.61 o 
  -2  10  12        5.06        5.84     11.84 o 
   0  10  12       19.01        4.92     16.48 o 
   2  10  12        3.01        3.70     16.82 o 
 -19   1  13        0.05      -15.43     10.28 o 
 -17   1  13      217.64      202.47     19.56 o 
 -15   1  13        3.60        7.94      8.28 o 
 -13   1  13      775.11      828.16     21.61 o 
 -11   1  13       56.94       61.58      8.52 o 
  -9   1  13      401.33      437.94     12.42 o 
  -7   1  13      643.19      655.09     13.47 o 
  -5   1  13      105.15      120.59      7.74 o 
  -3   1  13     4340.68     4455.20     41.54 o 
  -1   1  13      190.17      169.23      8.74 o 
   1   1  13      777.64      740.52     14.35 o 
   3   1  13      328.75      380.12     11.37 o 
   5   1  13       27.88       44.20      6.93 o 
   7   1  13      465.98      498.29     16.20 o 
   9   1  13      150.90      108.23     10.36 o 
  11   1  13      126.22      148.22     19.81 o 
  13   1  13       83.78       65.55     14.76 o 
 -18   2  13        2.06      -17.36     14.78 o 
 -16   2  13       88.38      107.70     14.35 o 
 -14   2  13      271.61      295.22     15.53 o 
 -12   2  13        7.71        5.91      6.85 o 
 -10   2  13      205.32      199.79     11.37 o 
  -8   2  13        6.63        3.19      4.28 o 
  -6   2  13       21.61       14.34      5.11 o 
  -4   2  13     1022.88     1090.75     19.79 o 
  -2   2  13       11.11       37.60      5.93 o 
   0   2  13     1126.26     1224.67     31.19 o 
   2   2  13       27.67       16.30      5.53 o 
   4   2  13      404.46      426.05     12.50 o 
   6   2  13       94.09       90.42      8.80 o 
   8   2  13      213.43      208.77     12.89 o 
  10   2  13      127.14      120.88     11.32 o 
  12   2  13       92.05       64.72     14.20 o 
  14   2  13       23.49       -1.32     12.77 o 
 -17   3  13      188.28      156.22     28.36 o 
 -15   3  13      229.42      271.33     21.27 o 
 -13   3  13      874.79      907.19     34.12 o 
 -11   3  13      470.82      445.34     19.40 o 
  -9   3  13     1511.00     1565.30     31.57 o 
  -7   3  13       19.31       13.12      9.42 o 
  -5   3  13      613.44      624.31     20.90 o 
  -3   3  13      171.53      189.66     10.79 o 
  -1   3  13     1037.20     1062.87     28.00 o 
   1   3  13     1073.98     1108.16     21.35 o 
   3   3  13        5.25        4.83      5.24 o 
   5   3  13      864.80      919.36     24.23 o 
   7   3  13        6.56        1.99      6.49 o 
   9   3  13      368.44      369.21     22.35 o 
  11   3  13        2.41       -1.73     15.14 o 
  13   3  13      109.10       94.62     13.67 o 
 -18   4  13       30.73       30.38     14.48 o 
 -16   4  13      716.19      672.59     31.22 o 
 -14   4  13       18.13       25.70     11.51 o 
 -12   4  13      365.18      387.10     19.45 o 
 -10   4  13        9.06        6.09      8.73 o 
  -8   4  13       49.56       33.60      8.57 o 
  -6   4  13       11.65       16.39      5.91 o 
  -4   4  13       37.69       35.51      6.64 o 
  -2   4  13        0.24       -3.30      5.19 o 
   0   4  13        0.20        1.71      5.21 o 
   2   4  13      654.32      701.64     23.80 o 
   4   4  13        4.69        0.28      5.93 o 
   6   4  13      405.33      388.22     17.91 o 
   8   4  13       77.17       53.32     12.57 o 
  10   4  13       10.06        5.46     10.50 o 
  12   4  13        6.39        4.45      8.81 o 
 -17   5  13       58.16       21.60     21.57 o 
 -15   5  13       71.24       95.43     16.60 o 
 -13   5  13     1186.34     1261.97     39.36 o 
 -11   5  13      212.80      224.78     18.89 o 
  -9   5  13      571.63      530.80     22.75 o 
  -7   5  13     2563.45     2676.80     43.26 o 
  -5   5  13      239.35      228.76     13.81 o 
  -3   5  13     1147.14     1159.07     28.53 o 
  -1   5  13       94.86       85.00      9.14 o 
   1   5  13       65.16       61.95     12.65 o 
   3   5  13       33.17       32.74      8.22 o 
   5   5  13      422.13      426.04     26.63 o 
   7   5  13      157.23      121.13     16.62 o 
   9   5  13      109.73      137.89     18.00 o 
  11   5  13        1.39        6.21     10.77 o 
 -16   6  13      169.17      181.91     25.74 o 
 -14   6  13      336.27      329.50     24.86 o 
 -12   6  13      148.54      189.54     19.55 o 
 -10   6  13      505.64      494.69     21.50 o 
  -8   6  13      149.63      127.37     13.17 o 
  -6   6  13      196.94      183.38     14.41 o 
  -4   6  13      793.34      773.20     22.32 o 
  -2   6  13      345.86      382.25     15.22 o 
   0   6  13        2.39       -1.17      6.45 o 
   2   6  13        7.48       -4.44      6.32 o 
   4   6  13       10.37        6.69      7.46 o 
   6   6  13        7.66      -13.71      9.14 o 
   8   6  13        0.78        6.98     10.13 o 
  10   6  13        0.11      -13.29     10.64 o 
 -15   7  13        4.09       15.09     13.49 o 
 -13   7  13        1.38       -7.84      9.95 o 
 -11   7  13       24.66       10.65     11.26 o 
  -9   7  13      356.55      365.53     28.90 o 
  -7   7  13       11.95       20.87      8.55 o 
  -5   7  13      939.73      931.77     28.86 o 
  -3   7  13      188.45      204.80     14.33 o 
  -1   7  13     1043.98      987.26     26.97 o 
   1   7  13      221.36      246.59     16.06 o 
   3   7  13      616.08      645.16     23.76 o 
   5   7  13       27.35       37.78     12.27 o 
   7   7  13      130.32      110.09     17.33 o 
   9   7  13       58.86       20.99     12.73 o 
 -12   8  13      110.70      118.09     23.41 o 
 -10   8  13       82.93       74.73     15.26 o 
  -8   8  13       25.47       20.62     12.60 o 
  -6   8  13      132.16      122.86     18.93 o 
  -4   8  13       76.96      130.74     16.43 o 
  -2   8  13       86.12       46.71     20.70 o 
   0   8  13        8.27       23.49      8.96 o 
   2   8  13       35.03       23.83     11.25 o 
   4   8  13       47.21       55.98     13.38 o 
   6   8  13        7.27       -3.29      9.64 o 
   8   8  13       22.01       13.44     12.82 o 
 -11   9  13       40.56       22.67     12.96 o 
  -9   9  13        0.60       -7.92     10.07 o 
  -7   9  13       15.60        2.24     11.05 o 
  -5   9  13        5.47       -6.28     10.69 o 
  -3   9  13        2.21        2.63      9.30 o 
  -1   9  13      157.38      209.81     19.97 o 
   1   9  13        9.37        9.85     10.52 o 
   3   9  13      105.83      105.86     16.72 o 
   5   9  13        8.65        7.75     11.38 o 
  -6  10  13       25.82       27.96     15.72 o 
  -4  10  13        9.56        9.98     13.43 o 
  -2  10  13       75.52      106.39     17.16 o 
   0  10  13       11.15       11.35     15.32 o 
   2  10  13        2.55       11.14     11.05 o 
 -18   0  14      265.88      268.49     29.39 o 
 -16   0  14       19.91       22.74     14.36 o 
 -14   0  14       12.92       33.09     18.85 o 
 -12   0  14      893.17      906.19     27.50 o 
 -10   0  14      330.24      336.15     16.95 o 
  -8   0  14      451.89      446.25     17.12 o 
  -6   0  14      958.25      961.01     21.95 o 
  -4   0  14      263.85      252.56     17.88 o 
  -2   0  14     3050.20     3152.55     39.08 o 
   0   0  14     2938.08     3013.20     40.82 o 
   2   0  14       47.19       34.07      7.65 o 
   4   0  14     2547.02     2667.81     84.72 o 
   6   0  14      705.57      758.64     26.60 o 
   8   0  14      319.73      318.90     23.38 o 
  10   0  14      258.03      277.01     23.75 o 
  12   0  14       53.19       69.70     17.12 o 
  14   0  14       13.73       29.56     24.80 o 
 -19   1  14       39.57       15.19     17.94 o 
 -17   1  14        1.78      -13.01     10.70 o 
 -15   1  14       63.26       80.89     12.37 o 
 -13   1  14      138.90      139.34     11.53 o 
 -11   1  14       34.36       31.76      9.95 o 
  -9   1  14      219.21      228.63     14.47 o 
  -7   1  14      176.81      199.53     10.15 o 
  -5   1  14       56.68       76.12      6.97 o 
  -3   1  14       37.31       40.39      5.82 o 
  -1   1  14        0.28        4.33      5.89 o 
   1   1  14        0.13       -4.32      4.53 o 
   3   1  14      240.83      249.96     10.46 o 
   5   1  14       76.45       73.16      7.59 o 
   7   1  14       20.35        5.89      6.26 o 
   9   1  14       55.39       57.17      8.81 o 
  11   1  14      143.32      119.58     28.42 o 
  13   1  14       79.98       79.99     15.28 o 
 -18   2  14        8.23        1.65     15.17 o 
 -16   2  14       39.23       53.79     14.10 o 
 -14   2  14      308.04      330.32     18.66 o 
 -12   2  14       56.17       49.64     10.44 o 
 -10   2  14     2020.53     2088.48     31.42 o 
  -8   2  14        1.29        0.68      6.86 o 
  -6   2  14      476.72      453.16     16.61 o 
  -4   2  14     1004.53     1061.38     20.09 o 
  -2   2  14      496.18      578.48     15.12 o 
   0   2  14      448.51      430.92     22.34 o 
   2   2  14      988.32     1080.79     21.27 o 
   4   2  14       46.71       42.59      7.63 o 
   6   2  14      150.36      137.12     12.24 o 
   8   2  14      134.04      115.62     14.16 o 
  10   2  14       61.96       33.33     10.15 o 
  12   2  14        7.26       -5.30     15.63 o 
 -17   3  14      143.93      147.44     18.98 o 
 -15   3  14      336.53      393.96     21.18 o 
 -13   3  14      258.27      275.14     18.33 o 
 -11   3  14      445.13      477.78     20.14 o 
  -9   3  14       32.00       43.45     10.35 o 
  -7   3  14       27.83       28.17      6.32 o 
  -5   3  14        2.21        0.81      4.91 o 
  -3   3  14        1.04        5.37      5.22 o 
  -1   3  14     1153.81     1163.22     22.08 o 
   1   3  14       66.95       73.10      9.21 o 
   3   3  14        3.03       10.68      6.48 o 
   5   3  14       16.66       11.21      7.33 o 
   7   3  14      105.52       78.89     10.90 o 
   9   3  14       18.91       15.28      9.78 o 
  11   3  14       10.20       10.11     11.55 o 
  13   3  14        9.04        0.52     20.89 o 
 -18   4  14       27.28       26.62     21.91 o 
 -16   4  14      184.19      185.31     20.31 o 
 -14   4  14      217.69      234.62     20.47 o 
 -12   4  14     2024.54     1984.64     39.89 o 
 -10   4  14      284.67      294.40     18.00 o 
  -8   4  14     1488.98     1386.36     30.61 o 
  -6   4  14     1202.34     1249.29     28.12 o 
  -4   4  14      365.21      308.11     13.66 o 
  -2   4  14        8.97       22.91      6.88 o 
   0   4  14        8.28       15.96      6.23 o 
   2   4  14       82.56       70.16      9.66 o 
   4   4  14       37.87       27.12      8.35 o 
   6   4  14      249.50      279.69     16.31 o 
   8   4  14        4.70       -8.13      8.57 o 
  10   4  14      167.99      152.40     18.55 o 
  12   4  14       15.31        9.15      9.06 o 
 -17   5  14        0.50       16.14     12.63 o 
 -15   5  14       12.97       -2.81     11.10 o 
 -13   5  14        2.65        9.28     10.25 o 
 -11   5  14        7.28       15.97     12.99 o 
  -9   5  14        6.20       10.15      8.34 o 
  -7   5  14      123.71      131.24     12.86 o 
  -5   5  14       21.58       12.03      6.23 o 
  -3   5  14       10.26       16.79      6.69 o 
  -1   5  14      283.59      289.61     16.09 o 
   1   5  14        4.17        0.58      6.89 o 
   3   5  14       10.38        4.92      6.65 o 
   5   5  14       32.14       20.21      8.27 o 
   7   5  14       56.59       84.67     14.57 o 
   9   5  14        5.32      -10.02      9.42 o 
  11   5  14       51.04       59.17     12.59 o 
 -16   6  14       49.45       69.95     22.33 o 
 -14   6  14        5.90        6.62     10.79 o 
 -12   6  14       43.22       60.45     13.90 o 
 -10   6  14      169.85      188.23     20.45 o 
  -8   6  14       77.45       65.02     11.20 o 
  -6   6  14      728.05      706.27     23.62 o 
  -4   6  14      404.18      408.18     16.36 o 
  -2   6  14     1310.84     1308.97     35.29 o 
   0   6  14       72.84       70.82     10.54 o 
   2   6  14     1277.00     1255.24     30.43 o 
   4   6  14        2.29       11.98      7.74 o 
   6   6  14      726.00      807.37     32.60 o 
   8   6  14       16.43       11.08     22.69 o 
  10   6  14      214.83      222.56     23.05 o 
 -13   7  14      146.65      110.77     17.78 o 
 -11   7  14        0.79       -5.62      9.38 o 
  -9   7  14       79.83       76.75     14.09 o 
  -7   7  14      434.15      413.25     20.80 o 
  -5   7  14       35.29       24.16      9.54 o 
  -3   7  14     1461.35     1508.95     33.24 o 
  -1   7  14      537.32      584.97     23.40 o 
   1   7  14     1819.43     1848.09     37.99 o 
   3   7  14      114.38      125.52     13.44 o 
   5   7  14      156.79      137.65     17.50 o 
   7   7  14       15.03        8.30     11.35 o 
   9   7  14        9.88       25.03     13.48 o 
 -12   8  14        4.69        8.62     11.64 o 
 -10   8  14        3.97       -5.28     10.90 o 
  -8   8  14       32.01       31.07     12.42 o 
  -6   8  14      103.42      124.09     14.27 o 
  -4   8  14        0.06       12.39      9.93 o 
  -2   8  14       35.40       44.15     12.49 o 
   0   8  14       71.12       44.45     17.76 o 
   2   8  14        1.24       10.18     14.90 o 
   4   8  14      163.83      154.67     19.16 o 
   6   8  14       11.27        7.49     17.37 o 
  -9   9  14        0.33        2.46     12.08 o 
  -7   9  14        2.53      -14.66     10.86 o 
  -5   9  14        1.76        7.62      9.78 o 
  -3   9  14        5.22       29.08     12.27 o 
  -1   9  14      269.89      285.37     22.70 o 
   1   9  14       11.18        3.07      9.65 o 
   3   9  14       75.84       55.03     14.50 o 
   5   9  14        0.63       -4.80     10.39 o 
  -6  10  14        4.16       14.27     13.93 o 
  -4  10  14        1.89       -3.60     12.95 o 
  -2  10  14        3.21      -11.70     10.01 o 
   0  10  14        0.14      -15.93     12.67 o 
 -19   1  15       31.68       34.82     19.87 o 
 -17   1  15       73.20       80.10     16.86 o 
 -15   1  15       23.25      -11.16      9.99 o 
 -13   1  15      763.91      789.30     25.34 o 
 -11   1  15      426.25      430.00     15.97 o 
  -9   1  15     1325.85     1283.80     24.10 o 
  -7   1  15      645.68      619.65     16.30 o 
  -5   1  15      252.70      262.67     11.01 o 
  -3   1  15        6.81        9.64      4.61 o 
  -1   1  15      203.65      207.54     10.07 o 
   1   1  15       52.81       45.79      6.99 o 
   3   1  15     1200.41     1230.42     33.81 o 
   5   1  15        4.30       -4.63      4.98 o 
   7   1  15      343.26      337.48     16.81 o 
   9   1  15       55.72       64.51     10.93 o 
  11   1  15       82.62      111.92     15.30 o 
  13   1  15       37.59       45.78     18.28 o 
 -18   2  15       13.08       -9.99     14.69 o 
 -16   2  15       74.09       56.83     14.91 o 
 -14   2  15       31.78       25.22      9.93 o 
 -12   2  15      937.78      948.10     27.08 o 
 -10   2  15     1213.88     1201.33     26.49 o 
  -8   2  15      246.75      257.96     12.14 o 
  -6   2  15        0.00       -3.03      5.23 o 
  -4   2  15      193.86      196.48     10.35 o 
  -2   2  15      121.73      112.78      8.67 o 
   0   2  15      241.34      242.44     11.90 o 
   2   2  15       11.18        3.59      5.99 o 
   4   2  15       26.96       13.66      6.50 o 
   6   2  15      183.94      218.53     14.59 o 
   8   2  15      125.09      134.03     13.01 o 
  10   2  15       74.41       60.65     14.45 o 
  12   2  15       26.36       24.02     24.46 o 
 -17   3  15        0.03        2.89     18.29 o 
 -15   3  15      107.94      127.73     14.55 o 
 -13   3  15      112.43      115.67     18.29 o 
 -11   3  15       31.99       24.66      9.00 o 
  -9   3  15      281.83      309.45     16.50 o 
  -7   3  15        0.10        0.43      8.84 o 
  -5   3  15       51.49       34.29      7.23 o 
  -3   3  15     1075.55     1036.24     21.31 o 
  -1   3  15        4.62        2.35      5.15 o 
   1   3  15       97.81       94.87      9.04 o 
   3   3  15        3.94        3.76      6.61 o 
   5   3  15      389.59      399.29     18.35 o 
   7   3  15       99.76      101.47     12.05 o 
   9   3  15       33.95       29.36     14.54 o 
  11   3  15      124.33      117.00     21.51 o 
 -16   4  15      430.78      446.20     41.76 o 
 -14   4  15        5.40       -0.31     11.28 o 
 -12   4  15     3736.58     3758.21     56.57 o 
 -10   4  15        0.74       13.59      8.37 o 
  -8   4  15     2883.03     2838.66     47.32 o 
  -6   4  15      988.39     1012.35     22.05 o 
  -4   4  15     2044.20     2011.45     30.87 o 
  -2   4  15      858.08      849.98     20.43 o 
   0   4  15     1712.72     1728.60     28.86 o 
   2   4  15       61.75       71.47     10.03 o 
   4   4  15       84.06       91.04     11.32 o 
   6   4  15      554.44      646.53     22.83 o 
   8   4  15        0.87       -3.16      9.25 o 
  10   4  15      181.12      165.05     19.26 o 
  12   4  15       10.86       44.53     13.82 o 
 -17   5  15      100.24      124.71     28.02 o 
 -15   5  15      261.44      238.40     22.04 o 
 -13   5  15      166.11      169.53     18.91 o 
 -11   5  15      307.61      329.04     19.09 o 
  -9   5  15     1552.54     1585.48     36.24 o 
  -7   5  15      400.36      375.56     19.61 o 
  -5   5  15     1796.53     1645.67     37.07 o 
  -3   5  15     3702.74     3792.86     45.50 o 
  -1   5  15     2586.51     2606.89     37.28 o 
   1   5  15     2030.97     2086.08     38.17 o 
   3   5  15      792.02      806.28     24.84 o 
   5   5  15      145.81      155.46     14.20 o 
   7   5  15        0.10       18.53     11.21 o 
   9   5  15       92.72       96.86     16.48 o 
  11   5  15        2.18       -1.89     12.93 o 
 -14   6  15        0.24       -8.13     14.98 o 
 -12   6  15       31.54       28.31     11.52 o 
 -10   6  15        4.82       10.58      8.35 o 
  -8   6  15       50.74       32.79      9.77 o 
  -6   6  15       83.49       85.63     13.63 o 
  -4   6  15      100.07      103.85     10.30 o 
  -2   6  15      124.66      120.81     13.64 o 
   0   6  15      938.21      976.11     27.09 o 
   2   6  15      422.43      442.51     35.35 o 
   4   6  15      228.21      200.40     15.89 o 
   6   6  15        0.12       -3.36      9.86 o 
   8   6  15        0.29        4.58     16.62 o 
  10   6  15        1.27        1.44     12.59 o 
 -13   7  15      157.63      137.73     19.01 o 
 -11   7  15        0.87        9.06     10.31 o 
  -9   7  15       36.00       39.64     10.51 o 
  -7   7  15        0.32       -8.60      8.09 o 
  -5   7  15      139.31      169.98     15.17 o 
  -3   7  15      293.48      314.78     17.54 o 
  -1   7  15      197.60      214.81     17.75 o 
   1   7  15      431.01      495.47     27.36 o 
   3   7  15       97.63       79.10     12.09 o 
   5   7  15       40.86       41.92     14.94 o 
   7   7  15      131.24      150.53     20.02 o 
 -12   8  15        4.17       11.83     12.58 o 
 -10   8  15       29.41       22.85     22.16 o 
  -8   8  15        1.44        7.56     10.30 o 
  -6   8  15       34.40       37.47     10.68 o 
  -4   8  15       13.78       16.41      9.90 o 
  -2   8  15      138.64      157.41     33.52 o 
   0   8  15       20.15       26.12      9.28 o 
   2   8  15       67.29       26.48     10.87 o 
   4   8  15        0.09        3.63     10.11 o 
   6   8  15        0.30       13.16     10.94 o 
  -9   9  15       37.94       46.14     14.45 o 
  -7   9  15        0.25       -0.37     12.23 o 
  -5   9  15        4.18        9.79     10.50 o 
  -3   9  15       46.35       38.82     12.60 o 
  -1   9  15      240.57      271.94     22.37 o 
   1   9  15      100.36      113.73     26.57 o 
   3   9  15       81.12       67.75     14.57 o 
  -2  10  15        8.10       11.15     11.30 o 
 -18   0  16      550.84      672.30     63.53 o 
 -16   0  16       71.41       93.42     32.61 o 
 -14   0  16       18.51       29.22     22.76 o 
 -12   0  16     1389.36     1451.40    128.41 o 
 -10   0  16        3.28       33.42     21.06 o 
  -8   0  16      411.01      394.45     27.52 o 
  -6   0  16        4.06       -5.00      7.77 o 
  -4   0  16     1106.51     1098.07     35.59 o 
  -2   0  16     2979.91     2731.95     57.02 o 
   0   0  16       59.15       99.34     27.01 o 
   2   0  16       27.37        6.36     11.55 o 
   4   0  16     1123.83     1220.41     46.54 o 
   6   0  16       59.91       54.04     14.61 o 
   8   0  16      328.09      259.21     32.27 o 
  10   0  16      182.53      198.74     31.93 o 
  12   0  16        0.07       -9.51     16.31 o 
 -17   1  16      252.64      285.93     32.01 o 
 -15   1  16       22.23        8.05     15.23 o 
 -13   1  16       46.83       61.27     13.58 o 
 -11   1  16     2446.94     2571.30     42.69 o 
  -9   1  16     1630.90     1626.46     34.67 o 
  -7   1  16      536.83      563.30     19.35 o 
  -5   1  16      238.04      245.26     13.90 o 
  -3   1  16       61.46       55.81      8.57 o 
  -1   1  16      119.08       99.87     10.79 o 
   1   1  16      390.07      409.55     17.00 o 
   3   1  16     1596.01     1629.88     27.97 o 
   5   1  16      238.19      248.72     13.02 o 
   7   1  16       32.33        8.80      7.36 o 
   9   1  16       68.84       75.33     12.54 o 
  11   1  16        0.14        6.52      9.58 o 
 -18   2  16       14.99       14.22     27.18 o 
 -16   2  16        7.20        4.76     11.68 o 
 -14   2  16      409.86      417.39     21.09 o 
 -12   2  16        1.26       -3.57      8.03 o 
 -10   2  16       54.46       58.58     11.20 o 
  -8   2  16        6.84        3.56      7.49 o 
  -6   2  16     2325.17     2275.73     32.09 o 
  -4   2  16      344.70      326.83     20.82 o 
  -2   2  16      683.19      642.71     18.55 o 
   0   2  16     2895.76     2932.48     36.96 o 
   2   2  16     1315.30     1403.49     27.30 o 
   4   2  16      522.87      498.14     19.34 o 
   6   2  16     1236.60     1311.13     53.50 o 
   8   2  16        1.64       -9.27      7.25 o 
  10   2  16      360.35      403.44     20.69 o 
  12   2  16       18.28       28.04     17.32 o 
 -17   3  16      183.51      169.88     40.26 o 
 -15   3  16       73.55       95.26     12.94 o 
 -13   3  16      400.38      422.29     34.86 o 
 -11   3  16      306.84      316.93     18.33 o 
  -9   3  16      611.39      586.96     23.93 o 
  -7   3  16      461.68      467.31     15.89 o 
  -5   3  16      550.41      597.62     32.65 o 
  -3   3  16      120.95      114.67      9.39 o 
  -1   3  16      241.88      260.68     16.90 o 
   1   3  16      924.78      889.36     21.04 o 
   3   3  16      442.23      435.61     18.60 o 
   5   3  16      394.17      359.09     18.12 o 
   7   3  16        3.61       -0.34     10.64 o 
   9   3  16       41.35       38.22     12.38 o 
  11   3  16        1.21        1.08     11.14 o 
 -16   4  16       11.73       13.79     12.35 o 
 -14   4  16       33.12       43.27     11.27 o 
 -12   4  16      237.26      276.30     18.39 o 
 -10   4  16      128.27      119.37     13.31 o 
  -8   4  16       90.78      118.84     12.86 o 
  -6   4  16      102.02      106.36      9.76 o 
  -4   4  16      306.37      237.56     12.78 o 
  -2   4  16      285.38      259.42     16.16 o 
   0   4  16      322.04      305.44     14.19 o 
   2   4  16     1872.24     1837.71     45.16 o 
   4   4  16      329.39      371.47     18.68 o 
   6   4  16      294.92      269.78     23.44 o 
   8   4  16       58.07       65.83     14.30 o 
  10   4  16       77.52       59.73     15.09 o 
 -15   5  16       19.75       -4.92     10.84 o 
 -13   5  16       22.33       47.81     13.32 o 
 -11   5  16      174.23      158.45     15.46 o 
  -9   5  16      426.25      481.33     21.35 o 
  -7   5  16       65.64       52.33     10.32 o 
  -5   5  16      390.14      415.98     22.95 o 
  -3   5  16       72.52       53.66      9.31 o 
  -1   5  16     1630.25     1643.64     33.79 o 
   1   5  16      271.27      331.52     17.67 o 
   3   5  16     1239.45     1252.04     46.64 o 
   5   5  16        3.92        7.65      8.19 o 
   7   5  16      116.85      151.38     20.39 o 
   9   5  16      134.78      125.00     23.38 o 
 -14   6  16        6.81       -5.66     11.90 o 
 -12   6  16        0.58       -8.63      9.62 o 
 -10   6  16       75.93       69.98     12.07 o 
  -8   6  16       63.48       76.22     11.66 o 
  -6   6  16      605.29      690.56     37.22 o 
  -4   6  16       47.97       47.61     11.55 o 
  -2   6  16      358.43      312.94     17.03 o 
   0   6  16      745.42      796.00     26.82 o 
   2   6  16      600.90      670.73     24.29 o 
   4   6  16      343.65      344.26     19.77 o 
   6   6  16      239.78      184.59     26.55 o 
   8   6  16       70.84       68.86     15.99 o 
 -13   7  16        9.31       25.60     13.49 o 
 -11   7  16        5.30        8.72     10.36 o 
  -9   7  16       59.60       80.39     12.63 o 
  -7   7  16       17.83       16.55      9.16 o 
  -5   7  16        9.49       -4.30      7.80 o 
  -3   7  16       27.66       49.33     10.03 o 
  -1   7  16      101.92      131.54     18.04 o 
   1   7  16       58.00       55.65     10.69 o 
   3   7  16        5.83       10.32      8.83 o 
   5   7  16       46.10       64.69     22.45 o 
   7   7  16        3.85        1.06     11.84 o 
 -12   8  16       17.96       42.46     15.33 o 
 -10   8  16       36.60       47.13     13.88 o 
  -8   8  16        7.41        5.37     12.67 o 
  -6   8  16        7.57        6.29     16.45 o 
  -4   8  16        0.01        9.83     11.69 o 
  -2   8  16      317.72      380.26     24.80 o 
   0   8  16      114.39      120.64     19.71 o 
   2   8  16      228.60      227.13     21.35 o 
   4   8  16        5.07        5.01     11.52 o 
   6   8  16        4.89        5.70     14.03 o 
  -9   9  16        2.01       -3.84     10.62 o 
  -7   9  16        1.62       21.40     14.41 o 
  -5   9  16        9.49        6.18     11.55 o 
  -3   9  16       24.67       29.63     12.39 o 
  -1   9  16       36.22       40.53     15.27 o 
   1   9  16       11.64       28.04     12.19 o 
   3   9  16       30.49       45.78     13.95 o 
 -17   1  17      141.39      151.44     27.49 o 
 -15   1  17      210.12      238.82     28.67 o 
 -13   1  17      157.59      183.57     18.99 o 
 -11   1  17        1.17        0.42      7.34 o 
  -9   1  17     1076.00     1073.95     36.82 o 
  -7   1  17       15.27       27.10     12.36 o 
  -5   1  17      349.98      349.78     16.40 o 
  -3   1  17       66.13       44.80      8.12 o 
  -1   1  17       34.61       36.69      7.50 o 
   1   1  17     1946.75     1968.59     35.70 o 
   3   1  17      542.24      577.29     23.16 o 
   5   1  17     1155.57     1231.29     29.71 o 
   7   1  17        1.47       11.15      8.31 o 
   9   1  17      289.87      266.65     23.96 o 
  11   1  17       48.50       51.03     15.96 o 
 -18   2  17      155.01      165.44     43.14 o 
 -16   2  17       32.73      -14.87     20.72 o 
 -14   2  17      808.84      865.16     43.98 o 
 -12   2  17      392.11      415.41     24.67 o 
 -10   2  17     5526.34     5459.10     66.98 o 
  -8   2  17      267.76      230.08     14.50 o 
  -6   2  17      717.14      661.06     20.96 o 
  -4   2  17       90.04       90.58     10.34 o 
  -2   2  17      124.25      129.15     11.51 o 
   0   2  17      985.58      946.46     24.71 o 
   2   2  17      209.32      219.79     12.73 o 
   4   2  17     1800.86     1852.56     51.73 o 
   6   2  17      206.16      246.52     21.28 o 
   8   2  17       54.34       59.09     11.07 o 
  10   2  17       29.02       44.89     15.00 o 
 -17   3  17      290.87      278.91     49.26 o 
 -15   3  17       23.79       30.10     12.99 o 
 -13   3  17        3.84       16.79      9.30 o 
 -11   3  17     1409.05     1446.36     34.29 o 
  -9   3  17       31.53       30.34      9.80 o 
  -7   3  17      785.02      792.62     21.53 o 
  -5   3  17      669.98      692.77     18.80 o 
  -3   3  17       39.22       19.50      6.66 o 
  -1   3  17       23.05       23.79      6.66 o 
   1   3  17     3038.17     3112.54     49.49 o 
   3   3  17      328.82      398.68     23.29 o 
   5   3  17      251.52      265.13     16.62 o 
   7   3  17      125.20      131.09     13.93 o 
   9   3  17       67.98       69.16     14.60 o 
  11   3  17      116.06      148.79     19.74 o 
 -16   4  17       62.92       56.49     14.82 o 
 -14   4  17      164.97      208.77     17.64 o 
 -12   4  17      718.12      734.60     26.33 o 
 -10   4  17        0.00       17.30      8.88 o 
  -8   4  17     7757.11     7610.98     82.68 o 
  -6   4  17        2.85       15.15      7.13 o 
  -4   4  17     3635.64     3563.09     44.18 o 
  -2   4  17     2155.80     2130.31     36.53 o 
   0   4  17     1043.75     1112.97     24.65 o 
   2   4  17     2148.93     2146.61     39.89 o 
   4   4  17      541.23      558.97     22.36 o 
   6   4  17      251.10      284.32     17.96 o 
   8   4  17       37.14       33.90     18.03 o 
  10   4  17      293.27      328.31     26.11 o 
 -15   5  17       14.02       23.69     12.86 o 
 -13   5  17       40.30       47.47     11.72 o 
 -11   5  17      487.16      457.40     23.79 o 
  -9   5  17      363.41      346.52     19.22 o 
  -7   5  17      610.12      598.83     23.04 o 
  -5   5  17      462.71      449.79     17.25 o 
  -3   5  17      854.72      796.88     21.57 o 
  -1   5  17       34.70       41.28      9.34 o 
   1   5  17     2067.67     2195.28     41.30 o 
   3   5  17        9.90        6.91      8.14 o 
   5   5  17      461.62      412.56     20.94 o 
   7   5  17       30.63       53.59     14.95 o 
   9   5  17       32.58       50.81     15.33 o 
 -14   6  17       51.81       40.34     17.44 o 
 -12   6  17        6.61        1.90     10.67 o 
 -10   6  17      468.73      479.28     22.96 o 
  -8   6  17       48.53       43.43     11.06 o 
  -6   6  17      324.32      349.46     19.53 o 
  -4   6  17       15.96       15.02      6.84 o 
  -2   6  17        8.23       11.13      7.48 o 
   0   6  17      301.69      336.61     25.60 o 
   2   6  17       12.45       24.20     11.33 o 
   4   6  17        4.92       18.31      8.93 o 
   6   6  17       23.10       21.91     12.01 o 
   8   6  17        1.79       -6.41     11.14 o 
 -13   7  17        1.17       16.64     12.38 o 
 -11   7  17       10.03       -9.91     12.56 o 
  -9   7  17        0.21        8.73      9.09 o 
  -7   7  17      229.93      271.74     21.08 o 
  -5   7  17       31.27       27.02     10.09 o 
  -3   7  17      208.17      213.54     15.99 o 
  -1   7  17       22.62       12.22      9.36 o 
   1   7  17       37.71       31.97     17.40 o 
   3   7  17        8.68        9.41      9.08 o 
   5   7  17       12.77       14.68     11.13 o 
   7   7  17       14.64        2.88     13.41 o 
 -10   8  17       42.57       68.16     18.55 o 
  -8   8  17        4.25        6.27      9.69 o 
  -6   8  17        2.81       -9.57      8.80 o 
  -4   8  17        3.38       -2.32      9.89 o 
  -2   8  17        4.62        3.58     10.25 o 
   0   8  17       11.53       12.40      8.99 o 
   2   8  17        3.63        8.19     10.79 o 
   4   8  17        1.11       -5.33     11.35 o 
  -7   9  17        0.19        6.85     12.60 o 
  -5   9  17       13.47       -3.45     10.98 o 
  -3   9  17        0.72      -12.44      9.53 o 
  -1   9  17        0.18        7.56     12.08 o 
   1   9  17        7.18       15.80     11.67 o 
 -18   0  18        5.94      -10.19     23.10 o 
 -16   0  18        2.78      -29.05     19.36 o 
 -14   0  18      525.90      562.57     55.03 o 
 -12   0  18     1352.70     1277.45     45.09 o 
 -10   0  18       16.07       29.58     13.06 o 
  -8   0  18     1617.60     1394.65     57.92 o 
  -6   0  18      287.37      287.47     44.33 o 
  -4   0  18       24.30       23.39     16.82 o 
  -2   0  18      747.16      640.19     39.92 o 
   0   0  18      493.24      492.97     26.88 o 
   2   0  18     3308.37     3544.34     93.42 o 
   4   0  18     3104.56     3151.07     68.33 o 
   6   0  18      790.00      881.50     49.09 o 
   8   0  18      109.20      106.33     26.16 o 
  10   0  18       10.77        6.45     17.33 o 
 -17   1  18       79.22       62.37     22.11 o 
 -15   1  18       18.01       10.42     15.83 o 
 -13   1  18      624.65      639.26     29.91 o 
 -11   1  18      289.44      274.02     18.52 o 
  -9   1  18     1550.48     1485.21     36.90 o 
  -7   1  18      645.67      607.70     21.29 o 
  -5   1  18      204.72      193.29     14.42 o 
  -3   1  18      264.49      238.33     14.48 o 
  -1   1  18      396.75      409.36     17.95 o 
   1   1  18      769.02      773.41     30.35 o 
   3   1  18      404.59      430.63     19.07 o 
   5   1  18      271.79      322.40     20.74 o 
   7   1  18       97.31      109.00     22.01 o 
   9   1  18       34.10       28.82     27.18 o 
  11   1  18       10.16       27.44     14.52 o 
 -16   2  18       54.23       26.07     18.14 o 
 -14   2  18       72.82       82.50     15.89 o 
 -12   2  18        2.93        0.41     10.19 o 
 -10   2  18      304.54      302.61     17.34 o 
  -8   2  18       36.96       27.21      8.25 o 
  -6   2  18       23.52        8.84      7.99 o 
  -4   2  18      432.09      409.65     17.85 o 
  -2   2  18      473.01      494.68     28.59 o 
   0   2  18      639.78      602.48     20.86 o 
   2   2  18        0.68       10.14      7.21 o 
   4   2  18       30.97       51.12     11.51 o 
   6   2  18       10.38       12.81      9.85 o 
   8   2  18        1.80       10.49      9.82 o 
  10   2  18        3.70       10.12     13.01 o 
 -17   3  18       99.45       90.37     38.05 o 
 -15   3  18      161.24      178.66     20.83 o 
 -13   3  18      252.14      252.64     21.99 o 
 -11   3  18       29.95       16.78     12.14 o 
  -9   3  18     1546.73     1648.59     43.31 o 
  -7   3  18        0.01       -5.34      6.16 o 
  -5   3  18     1996.70     2011.98     37.62 o 
  -3   3  18      179.78      167.84     19.32 o 
  -1   3  18      913.75      844.09     24.44 o 
   1   3  18      455.93      456.01     19.32 o 
   3   3  18      786.16      773.06     28.66 o 
   5   3  18        3.32       -1.04      8.55 o 
   7   3  18      638.19      659.14     29.35 o 
   9   3  18      149.80      165.61     24.38 o 
 -16   4  18        0.12       -9.11     14.60 o 
 -14   4  18        0.59        1.19      9.53 o 
 -12   4  18      671.65      697.07     46.60 o 
 -10   4  18       89.67       91.90     12.59 o 
  -8   4  18     2707.60     2759.12     46.88 o 
  -6   4  18        1.47        5.09      6.58 o 
  -4   4  18     1501.10     1390.93     34.83 o 
  -2   4  18       58.14       46.15      8.55 o 
   0   4  18     1115.59     1075.05     50.16 o 
   2   4  18      912.99      955.37     33.25 o 
   4   4  18      265.79      279.05     23.68 o 
   6   4  18      242.93      223.34     16.96 o 
   8   4  18      175.58      139.76     19.57 o 
 -15   5  18       16.78       31.92     14.09 o 
 -13   5  18        2.69        4.30      9.06 o 
 -11   5  18       13.55       12.99      8.95 o 
  -9   5  18      482.76      498.32     25.24 o 
  -7   5  18       56.95       75.39     11.71 o 
  -5   5  18       11.96        7.53     10.36 o 
  -3   5  18        6.08        1.01      6.23 o 
  -1   5  18       53.99       52.16      9.99 o 
   1   5  18       59.71       35.14     17.90 o 
   3   5  18       87.81       75.30     12.21 o 
   5   5  18       49.15       52.24     11.32 o 
   7   5  18      192.70      201.98     21.55 o 
 -14   6  18        4.34       21.66     13.18 o 
 -12   6  18        0.00       -9.71      9.90 o 
 -10   6  18      223.14      198.72     17.22 o 
  -8   6  18       43.37       15.70      9.12 o 
  -6   6  18      129.85      111.94     19.17 o 
  -4   6  18      147.91      159.62     16.99 o 
  -2   6  18       92.23      109.63     12.59 o 
   0   6  18       65.39       50.41     13.15 o 
   2   6  18       63.37       50.56     10.87 o 
   4   6  18      526.91      537.32     24.42 o 
   6   6  18      257.22      266.72     23.79 o 
 -11   7  18        4.97      -11.27     10.32 o 
  -9   7  18       36.41       58.40     19.66 o 
  -7   7  18      230.12      257.80     19.81 o 
  -5   7  18       23.83       24.98     10.46 o 
  -3   7  18        0.08        3.54      7.96 o 
  -1   7  18       26.56       22.89      9.33 o 
   1   7  18       75.97       66.17     20.10 o 
   3   7  18        1.17        8.22     10.23 o 
   5   7  18       59.59       48.86     14.72 o 
 -10   8  18       20.88        6.12     11.40 o 
  -8   8  18       40.22       30.12     11.44 o 
  -6   8  18        9.10       38.70     12.90 o 
  -4   8  18        6.50        3.84     10.85 o 
  -2   8  18        3.62       14.01     11.38 o 
   0   8  18       77.43       93.50     13.72 o 
   2   8  18        1.80       17.24     12.03 o 
  -5   9  18       70.20       68.84     15.11 o 
  -3   9  18       37.52       52.05     14.67 o 
  -1   9  18        1.64       -1.63     11.04 o 
 -17   1  19       19.96       44.27     20.27 o 
 -15   1  19        2.86       17.87     17.29 o 
 -13   1  19       93.21      108.59     17.04 o 
 -11   1  19      293.49      301.94     17.84 o 
  -9   1  19      375.57      375.41     21.38 o 
  -7   1  19      489.74      464.00     19.60 o 
  -5   1  19       83.80       90.88     11.20 o 
  -3   1  19      217.56      210.19     14.48 o 
  -1   1  19        4.90        8.70      7.85 o 
   1   1  19      558.03      536.08     20.89 o 
   3   1  19      404.01      411.98     24.83 o 
   5   1  19       17.50       16.98      9.73 o 
   7   1  19       31.29       18.44      9.97 o 
   9   1  19        0.96      -12.75     10.06 o 
 -16   2  19        6.37       -7.79     19.87 o 
 -14   2  19      294.38      286.52     23.42 o 
 -12   2  19        0.13       -0.37     12.66 o 
 -10   2  19        2.29       11.80      7.99 o 
  -8   2  19        5.46        2.57      6.78 o 
  -6   2  19      590.14      600.01     21.82 o 
  -4   2  19     1804.42     1845.50     36.46 o 
  -2   2  19     1131.19     1074.80     27.74 o 
   0   2  19       23.60       31.01      9.61 o 
   2   2  19     2217.33     2158.25     40.07 o 
   4   2  19      458.71      522.49     25.54 o 
   6   2  19      704.72      725.65     38.51 o 
   8   2  19       58.61       47.53     17.37 o 
  10   2  19       14.37       40.09     23.44 o 
 -17   3  19       15.33        1.70     29.22 o 
 -15   3  19       17.35        6.52     12.61 o 
 -13   3  19       68.84       73.75     30.11 o 
 -11   3  19      141.18      113.15     16.80 o 
  -9   3  19       69.13       57.80     13.24 o 
  -7   3  19        6.52        0.74     12.41 o 
  -5   3  19      628.25      568.65     21.46 o 
  -3   3  19      145.50      130.22     12.45 o 
  -1   3  19      577.91      539.34     20.83 o 
   1   3  19       31.39       41.24     11.01 o 
   3   3  19     1648.20     1732.26     43.37 o 
   5   3  19      994.35     1096.08     35.85 o 
   7   3  19      166.32      154.64     17.83 o 
   9   3  19      304.49      310.98     30.86 o 
 -16   4  19       78.74      103.82     22.44 o 
 -14   4  19       25.56       15.34     12.36 o 
 -12   4  19        0.29      -16.22     10.81 o 
 -10   4  19       39.95       35.57     12.31 o 
  -8   4  19       15.40       10.98     10.60 o 
  -6   4  19       34.99       43.87      9.88 o 
  -4   4  19     1023.04      970.09     27.45 o 
  -2   4  19        1.83        0.25      7.26 o 
   0   4  19      262.50      261.50     19.55 o 
   2   4  19      215.44      229.49     19.03 o 
   4   4  19      132.19      147.98     20.77 o 
   6   4  19      133.26      115.42     16.57 o 
   8   4  19      190.68      185.45     26.61 o 
 -15   5  19       29.42       45.06     18.85 o 
 -13   5  19      165.46      185.29     20.62 o 
 -11   5  19      177.83      154.43     20.64 o 
  -9   5  19       39.24       45.47     14.73 o 
  -7   5  19     1288.18     1265.89     32.73 o 
  -5   5  19       10.49        3.96      9.22 o 
  -3   5  19      352.23      316.65     15.95 o 
  -1   5  19      409.14      424.32     19.91 o 
   1   5  19      107.19      129.13     14.56 o 
   3   5  19      410.53      445.81     22.19 o 
   5   5  19      491.93      521.07     24.26 o 
   7   5  19      180.28      236.33     27.92 o 
 -14   6  19        4.91        3.46     13.15 o 
 -12   6  19       55.70       66.94     22.01 o 
 -10   6  19      216.93      255.15     24.96 o 
  -8   6  19       21.27       24.02      9.59 o 
  -6   6  19       88.92      116.38     16.33 o 
  -4   6  19       36.11       37.77      9.36 o 
  -2   6  19        2.59       -6.17      6.65 o 
   0   6  19       12.49        2.46      8.02 o 
   2   6  19       45.55       48.33     11.40 o 
   4   6  19       33.54       37.39     11.05 o 
   6   6  19       52.86       41.67     17.83 o 
 -11   7  19       22.39       22.04     16.40 o 
  -9   7  19        6.17        2.42      9.54 o 
  -7   7  19      129.19      163.14     16.54 o 
  -5   7  19        8.44        5.53      9.70 o 
  -3   7  19        7.60       -1.63      7.88 o 
  -1   7  19        1.58        5.65      8.45 o 
   1   7  19       16.95       31.19     11.52 o 
   3   7  19        0.01       -9.72     10.06 o 
  -8   8  19       34.08       28.51     12.00 o 
  -6   8  19      111.38      156.01     19.67 o 
  -4   8  19        8.22        8.82     11.46 o 
  -2   8  19       46.97       61.98     21.42 o 
   0   8  19        0.54        6.03      9.51 o 
   2   8  19        5.34       -0.05     11.33 o 
 -16   0  20      200.55      221.50     45.18 o 
 -14   0  20      203.72      147.44     36.69 o 
 -12   0  20       62.54       53.89     21.57 o 
 -10   0  20     1014.60     1015.08     41.01 o 
  -8   0  20       54.81       35.32     13.68 o 
  -6   0  20      305.20      303.98     24.48 o 
  -4   0  20     1516.83     1587.17     48.32 o 
  -2   0  20      168.69      125.82     18.48 o 
   0   0  20     3566.06     3355.35     72.40 o 
   2   0  20     1535.22     1466.09     81.70 o 
   4   0  20     2707.45     3013.51     71.70 o 
   6   0  20      126.31       95.46     25.48 o 
   8   0  20       29.21       -0.34     14.95 o 
 -17   1  20      105.95      161.29     28.94 o 
 -15   1  20        0.03       -9.51     14.93 o 
 -13   1  20      207.49      203.31     20.40 o 
 -11   1  20        2.04       20.63      9.05 o 
  -9   1  20      147.01      151.00     14.20 o 
  -7   1  20       10.02        8.97      7.81 o 
  -5   1  20       11.47        5.85      7.23 o 
  -3   1  20      161.43      145.25     13.29 o 
  -1   1  20      302.34      297.35     17.05 o 
   1   1  20       12.09        5.41      7.10 o 
   3   1  20        0.47       -4.83      7.03 o 
   5   1  20       23.34       29.28     10.80 o 
   7   1  20        3.67       -0.42     11.32 o 
   9   1  20        4.12        3.70     13.19 o 
 -16   2  20       34.05       48.61     21.18 o 
 -14   2  20       23.87       55.08     14.72 o 
 -12   2  20        5.42        9.48     14.74 o 
 -10   2  20       11.68       19.18      8.94 o 
  -8   2  20        8.93        5.49      7.80 o 
  -6   2  20      179.58      127.76     13.16 o 
  -4   2  20       54.10       52.77     10.14 o 
  -2   2  20       87.98       82.37     11.27 o 
   0   2  20      145.19      158.99     14.03 o 
   2   2  20        5.31       14.79      8.35 o 
   4   2  20      256.60      298.19     22.40 o 
   6   2  20       66.23       77.36     14.17 o 
   8   2  20      462.25      505.90     27.91 o 
 -15   3  20        0.05        7.80     11.74 o 
 -13   3  20      183.75      195.67     21.30 o 
 -11   3  20      485.98      466.09     28.42 o 
  -9   3  20       15.25       25.04     11.54 o 
  -7   3  20     1139.62     1055.84     29.21 o 
  -5   3  20      348.01      356.48     18.76 o 
  -3   3  20      360.96      333.02     28.29 o 
  -1   3  20      922.63      928.36     27.01 o 
   1   3  20        0.55       -9.33      6.22 o 
   3   3  20       91.39      108.96     15.12 o 
   5   3  20      176.54      190.98     19.11 o 
   7   3  20       23.00       25.95     13.58 o 
 -14   4  20       70.58       79.05     19.56 o 
 -12   4  20        3.58       -8.24     10.48 o 
 -10   4  20      283.45      306.19     23.68 o 
  -8   4  20        2.77        8.90      9.79 o 
  -6   4  20      139.66      133.82     16.22 o 
  -4   4  20      440.89      433.72     23.32 o 
  -2   4  20      344.47      343.39     18.68 o 
   0   4  20      504.72      497.51     25.44 o 
   2   4  20       14.60       15.85      9.63 o 
   4   4  20      324.86      318.78     22.67 o 
   6   4  20        2.54        7.99     13.65 o 
   8   4  20       26.29       23.71     17.89 o 
 -13   5  20       45.28       52.49     15.60 o 
 -11   5  20       46.07       56.97     19.16 o 
  -9   5  20      103.29       86.54     23.44 o 
  -7   5  20       95.29       63.85     25.95 o 
  -5   5  20      106.29      107.11     13.49 o 
  -3   5  20        1.29      -10.54      7.03 o 
  -1   5  20      146.35      158.40     21.76 o 
   1   5  20        1.19        6.67      9.31 o 
   3   5  20       93.40      126.57     19.90 o 
   5   5  20        2.91        8.29     10.86 o 
   7   5  20       21.60       74.73     21.14 o 
 -12   6  20       72.87       85.66     18.73 o 
 -10   6  20       94.59       87.45     36.79 o 
  -8   6  20        1.93       17.01      9.46 o 
  -6   6  20      107.49      107.15     14.18 o 
  -4   6  20        4.05       13.77      7.64 o 
  -2   6  20       35.83       27.26      9.24 o 
   0   6  20        1.62       -9.93     11.96 o 
   2   6  20       18.39       22.14      9.68 o 
   4   6  20        0.07       16.31     10.24 o 
 -11   7  20       15.34       10.94     12.29 o 
  -9   7  20       73.40       62.59     13.04 o 
  -7   7  20      110.40      148.33     23.14 o 
  -5   7  20      121.06      124.41     17.06 o 
  -3   7  20        4.63        8.11      8.71 o 
  -1   7  20        3.32        3.38      8.64 o 
   1   7  20        1.20        5.50      9.06 o 
   3   7  20       68.36       68.80     16.14 o 
  -6   8  20       27.91       23.70     14.96 o 
  -4   8  20       99.91      108.30     17.84 o 
  -2   8  20        0.04       -1.63     10.52 o 
   0   8  20       28.76       41.05     11.74 o 
 -15   1  21      168.48      143.64     71.00 o 
 -13   1  21       35.08       65.82     15.69 o 
 -11   1  21      535.52      541.82     23.19 o 
  -9   1  21       19.25       13.08      8.30 o 
  -7   1  21      581.54      564.20     24.08 o 
  -5   1  21      178.80       98.27     27.75 o 
  -3   1  21      906.60      925.69     28.44 o 
  -1   1  21      370.83      321.32     17.95 o 
   1   1  21      494.75      475.11     21.43 o 
   3   1  21      128.70      136.79     14.10 o 
   5   1  21       46.65       24.30     11.40 o 
   7   1  21      120.07      126.39     28.37 o 
 -16   2  21        3.41        1.51     21.06 o 
 -14   2  21       18.88       18.07     12.69 o 
 -12   2  21        1.10        2.99     11.01 o 
 -10   2  21      434.74      443.29     21.31 o 
  -8   2  21       19.76       23.04      8.87 o 
  -6   2  21      884.64      668.68     23.67 o 
  -4   2  21       10.81       18.70      8.19 o 
  -2   2  21      266.14      187.19     14.78 o 
   0   2  21      341.76      354.81     19.26 o 
   2   2  21       18.02       14.20      9.58 o 
   4   2  21      308.37      345.52     23.48 o 
   6   2  21       95.86       85.77     15.01 o 
   8   2  21       37.84       36.35     15.00 o 
 -15   3  21        4.55        7.89     13.14 o 
 -13   3  21        6.11        0.56     11.81 o 
 -11   3  21       77.89       49.30     15.09 o 
  -9   3  21       50.20       46.18     12.94 o 
  -7   3  21      747.01      794.67     26.82 o 
  -5   3  21       28.28       20.92     10.78 o 
  -3   3  21      896.02      843.98     26.78 o 
  -1   3  21      253.84      219.34     16.02 o 
   1   3  21      146.28      143.88     16.63 o 
   3   3  21      115.55      118.29     15.69 o 
   5   3  21        9.50       37.43     11.64 o 
   7   3  21       81.61       75.87     15.83 o 
 -14   4  21        0.60        7.82     16.25 o 
 -12   4  21        0.71       -1.77     11.54 o 
 -10   4  21        9.43       19.58     12.70 o 
  -8   4  21       60.79       88.61     16.24 o 
  -6   4  21        6.58        4.65      8.27 o 
  -4   4  21       20.60       15.17      8.51 o 
  -2   4  21       22.64       18.48      8.60 o 
   0   4  21       57.46       43.33     13.65 o 
   2   4  21       45.48       35.54     16.46 o 
   4   4  21       13.87        6.04     17.07 o 
   6   4  21       38.45       31.86     13.48 o 
 -13   5  21        4.81      -12.34     14.87 o 
 -11   5  21       52.50       50.97     18.01 o 
  -9   5  21      199.43      209.72     29.20 o 
  -7   5  21      233.97      238.73     21.70 o 
  -5   5  21       62.35       91.09     12.58 o 
  -3   5  21        1.42       -0.99      8.23 o 
  -1   5  21       45.31       40.38     11.77 o 
   1   5  21       10.08        6.26     10.05 o 
   3   5  21        4.09      -12.91      8.83 o 
   5   5  21        6.45        4.40     12.49 o 
 -12   6  21       34.91       38.03     18.97 o 
 -10   6  21       75.83       61.90     20.11 o 
  -8   6  21       18.39       16.21     12.43 o 
  -6   6  21       65.64       61.67     14.40 o 
  -4   6  21       10.55       -3.64      9.39 o 
  -2   6  21        0.52       10.63      9.22 o 
   0   6  21       16.25        8.31     10.24 o 
   2   6  21       13.95       30.78     12.14 o 
   4   6  21       42.66       80.08     17.99 o 
  -9   7  21       45.45       53.63     17.53 o 
  -7   7  21      103.77       76.80     16.66 o 
  -5   7  21       68.24       37.95     15.83 o 
  -3   7  21        5.82        8.93     13.55 o 
  -1   7  21        0.00       -4.35      9.23 o 
   1   7  21        0.59        3.17     10.44 o 
 -16   0  22      177.81      207.91     47.22 o 
 -14   0  22        0.17        2.38     22.42 o 
 -12   0  22      194.69      177.72     23.42 o 
 -10   0  22      529.92      503.95     56.90 o 
  -8   0  22     1331.32     1177.51     44.82 o 
  -6   0  22      415.90      369.17     45.35 o 
  -4   0  22     1370.78     1060.73     42.52 o 
  -2   0  22        4.90        1.32     17.67 o 
   0   0  22      686.36      740.64     63.87 o 
   2   0  22       15.27       34.56     13.69 o 
   4   0  22      467.36      545.83     34.82 o 
   6   0  22       77.17       46.88     23.10 o 
 -15   1  22       11.72       28.67     23.27 o 
 -13   1  22        0.25       10.56     12.43 o 
 -11   1  22        5.96       11.77      8.90 o 
  -9   1  22       43.15       28.95     10.02 o 
  -7   1  22      145.19       92.35     19.35 o 
  -5   1  22      562.09      492.25     21.94 o 
  -3   1  22      115.52       61.02     11.58 o 
  -1   1  22        3.27        7.41      7.65 o 
   1   1  22       22.20       28.15      9.23 o 
   3   1  22      269.11      271.63     29.75 o 
   5   1  22        0.79       -9.50      9.61 o 
   7   1  22        3.66       11.20     13.19 o 
 -14   2  22       50.51       42.79     14.79 o 
 -12   2  22        0.37        2.57     15.01 o 
 -10   2  22       22.58       14.47      9.06 o 
  -8   2  22        2.46      -10.30      6.87 o 
  -6   2  22      262.25      239.58     16.84 o 
  -4   2  22       45.78       27.71     13.19 o 
  -2   2  22      152.30      145.43     14.27 o 
   0   2  22      193.50      205.52     19.96 o 
   2   2  22      249.52      277.85     21.63 o 
   4   2  22       15.41       24.04     11.25 o 
   6   2  22      123.60      148.23     18.74 o 
 -15   3  22       44.61       49.67     15.91 o 
 -13   3  22        4.29       16.42     13.60 o 
 -11   3  22       36.26       31.12     13.33 o 
  -9   3  22       38.14       36.99     12.77 o 
  -7   3  22       47.36       52.71     10.44 o 
  -5   3  22       39.46       30.46     14.51 o 
  -3   3  22      112.58      102.23     12.85 o 
  -1   3  22       58.74       56.22     10.89 o 
   1   3  22       96.67       98.14     23.93 o 
   3   3  22      154.07      158.26     18.48 o 
   5   3  22      141.83      187.24     23.07 o 
 -14   4  22        0.74      -10.88     11.60 o 
 -12   4  22       27.84        6.76     14.24 o 
 -10   4  22       10.27       23.51     13.62 o 
  -8   4  22       19.76        8.31     10.49 o 
  -6   4  22        0.16        2.23      7.90 o 
  -4   4  22       75.49       59.73     11.57 o 
  -2   4  22       61.00       81.69     14.10 o 
   0   4  22      117.49      104.42     15.50 o 
   2   4  22        0.01      -12.22      8.15 o 
   4   4  22       29.17       15.10     11.32 o 
   6   4  22       63.73       61.43     21.13 o 
 -13   5  22        2.95       -3.40     13.29 o 
 -11   5  22       45.90       31.37     23.03 o 
  -9   5  22      133.26      107.08     17.79 o 
  -7   5  22        0.24       -4.72     10.18 o 
  -5   5  22      217.93      211.91     20.77 o 
  -3   5  22        4.65        9.11      9.47 o 
  -1   5  22        1.93      -11.52      8.12 o 
   1   5  22       26.28       22.07     11.43 o 
   3   5  22       17.54       27.82     12.41 o 
 -10   6  22        5.91        2.01     12.98 o 
  -8   6  22       21.21       24.99     13.40 o 
  -6   6  22        0.63       -3.56     11.17 o 
  -4   6  22       15.01       12.43     10.33 o 
  -2   6  22       13.81       15.80     10.61 o 
   0   6  22       16.18        1.71     10.47 o 
   2   6  22        0.02        4.19     11.10 o 
  -7   7  22       27.32       17.84     16.01 o 
  -5   7  22        6.59       -9.46     12.48 o 
  -3   7  22        4.52      -18.89     12.60 o 
  -1   7  22        7.87        2.72     10.24 o 
 -15   1  23        0.31       -0.40     16.33 o 
 -13   1  23      163.85      183.57     21.36 o 
 -11   1  23        7.00        5.21      8.95 o 
  -9   1  23      121.20      115.46     13.57 o 
  -7   1  23      227.69      192.75     24.46 o 
  -5   1  23      108.29       91.29     12.22 o 
  -3   1  23      356.18      342.87     19.84 o 
  -1   1  23       82.57       52.56     11.31 o 
   1   1  23       99.17      106.57     15.15 o 
   3   1  23       95.69       51.43     13.48 o 
   5   1  23       77.59       60.65     14.37 o 
 -14   2  23        2.13       -6.15     12.36 o 
 -12   2  23        5.56       20.48     24.00 o 
 -10   2  23      155.99      163.68     16.20 o 
  -8   2  23       39.04       18.78     13.41 o 
  -6   2  23       26.75       27.44      9.69 o 
  -4   2  23       81.76       75.58     11.80 o 
  -2   2  23      186.53      188.43     17.18 o 
   0   2  23       12.38       11.28      9.24 o 
   2   2  23       48.43       59.56     16.04 o 
   4   2  23        5.28        7.39     12.19 o 
   6   2  23       21.19       32.29     12.74 o 
 -13   3  23       42.41       66.16     17.06 o 
 -11   3  23       13.32        7.03     22.08 o 
  -9   3  23       41.48       25.10     12.37 o 
  -7   3  23      154.40      100.71     13.21 o 
  -5   3  23      113.33      100.78     15.05 o 
  -3   3  23      100.36       84.69     24.42 o 
  -1   3  23        3.81       17.93      8.69 o 
   1   3  23       27.03       10.22     13.36 o 
   3   3  23       16.32       24.66     12.41 o 
   5   3  23        0.19       -0.49     10.81 o 
 -12   4  23        3.00      -12.57     11.91 o 
 -10   4  23       44.74       55.36     17.61 o 
  -8   4  23       34.24       30.03     12.55 o 
  -6   4  23      102.90       84.18     13.18 o 
  -4   4  23       17.43       -0.99      8.05 o 
  -2   4  23        0.71       -3.50      9.03 o 
   0   4  23        1.76       -9.49      8.58 o 
   2   4  23        7.99       17.85     11.58 o 
   4   4  23       14.28       38.10     14.19 o 
 -11   5  23       19.30       32.00     14.85 o 
  -9   5  23        1.94        9.14     12.75 o 
  -7   5  23       14.03       11.54     11.93 o 
  -5   5  23        9.30       -5.96      8.57 o 
  -3   5  23        2.21        0.49      9.18 o 
  -1   5  23        2.39       -3.49     10.30 o 
   1   5  23       27.90       32.05     12.70 o 
   3   5  23       67.04       89.39     16.42 o 
 -10   6  23        3.09      -13.64     25.39 o 
  -8   6  23      101.46      136.05     19.98 o 
  -6   6  23       32.12       18.34     15.61 o 
  -4   6  23      179.79      237.69     21.73 o 
  -2   6  23       10.31       12.71     10.97 o 
   0   6  23      155.37      172.27     20.35 o 
 -14   0  24        6.94        2.38     23.44 o 
 -12   0  24      174.06      206.18     25.85 o 
 -10   0  24        9.71        4.92     14.10 o 
  -8   0  24       64.00       48.34     15.52 o 
  -6   0  24      394.97      338.87     36.69 o 
  -4   0  24       43.56       51.51     16.41 o 
  -2   0  24      651.01      702.88     50.28 o 
   0   0  24       73.11       53.34     16.33 o 
   2   0  24       62.21       62.03     17.51 o 
   4   0  24       50.88       42.80     24.46 o 
 -13   1  24       13.73       17.73     13.47 o 
 -11   1  24      105.87      122.61     15.27 o 
  -9   1  24        3.89       -0.71      8.33 o 
  -7   1  24        0.01       -4.70      8.00 o 
  -5   1  24      194.14      169.71     20.05 o 
  -3   1  24       10.84        8.44      8.07 o 
  -1   1  24        1.41       -0.45     11.00 o 
   1   1  24       25.19       32.10     10.62 o 
   3   1  24       47.18       55.22     14.20 o 
   5   1  24        0.60       -6.12     12.24 o 
 -14   2  24       27.31       20.79     13.92 o 
 -12   2  24        1.07       18.87     17.10 o 
 -10   2  24      178.95      216.56     22.59 o 
  -8   2  24        3.22       -0.39      8.41 o 
  -6   2  24       25.58       42.26     10.73 o 
  -4   2  24       64.39       68.50     14.12 o 
  -2   2  24        5.05       -4.65      8.10 o 
   0   2  24       40.21       27.48     10.06 o 
   2   2  24        0.42       -2.78      9.99 o 
   4   2  24        9.26       -6.44     10.03 o 
 -13   3  24        0.58       19.34     13.38 o 
 -11   3  24       31.41       36.08     18.27 o 
  -9   3  24        3.47        6.51     11.20 o 
  -7   3  24        9.76       10.31      8.97 o 
  -5   3  24      132.88      130.24     15.16 o 
  -3   3  24      152.66      154.67     16.13 o 
  -1   3  24      147.32      167.29     24.87 o 
   1   3  24      277.15      242.44     21.68 o 
   3   3  24       11.84       36.99     12.72 o 
 -12   4  24        0.85        8.69     13.14 o 
 -10   4  24       31.65       26.56     14.07 o 
  -8   4  24        6.66       21.34     12.89 o 
  -6   4  24       14.63       14.64     14.36 o 
  -4   4  24       25.92       38.39     10.61 o 
  -2   4  24       39.88       66.97     23.95 o 
   0   4  24       10.87        6.16     20.59 o 
   2   4  24       63.74      104.61     17.32 o 
  -9   5  24        2.71        6.38     13.24 o 
  -7   5  24       95.67       86.89     17.28 o 
  -5   5  24        0.47        5.11     11.43 o 
  -3   5  24        1.57       -4.19     10.35 o 
  -1   5  24       37.89       37.92     13.48 o 
   1   5  24        4.91        4.20     11.11 o 
  -6   6  24        0.75        9.00     14.41 o 
  -4   6  24        0.15        1.24     14.02 o 
  -2   6  24       58.13       81.19     17.70 o 
 -13   1  25       38.12       70.13     17.18 o 
 -11   1  25        7.57       -4.65     13.73 o 
  -9   1  25        0.28       -2.70     12.65 o 
  -7   1  25       56.33       48.68     11.54 o 
  -5   1  25       90.40       68.36     12.66 o 
  -3   1  25       13.21       10.11     11.89 o 
  -1   1  25      234.25      202.82     17.72 o 
   1   1  25       71.22       34.13     10.92 o 
   3   1  25      281.44      404.14     27.69 o 
 -12   2  25        8.52       21.06     13.56 o 
 -10   2  25        0.10      -15.38     10.25 o 
  -8   2  25       16.91       13.00      9.67 o 
  -6   2  25      155.58      132.76     15.38 o 
  -4   2  25        9.69       12.15      9.19 o 
  -2   2  25       40.89       34.24     17.16 o 
   0   2  25       34.27       10.33     17.09 o 
   2   2  25       13.97       20.55     11.94 o 
 -11   3  25        2.66       19.30     13.99 o 
  -9   3  25       48.22       58.43     15.64 o 
  -7   3  25        6.00        0.92     11.28 o 
  -5   3  25        0.31      -11.97      7.98 o 
  -3   3  25        5.01        7.49      9.29 o 
  -1   3  25       29.26       25.82     12.36 o 
   1   3  25        1.69       31.15     12.42 o 
 -10   4  25       80.64       79.38     17.61 o 
  -8   4  25       49.15       49.07     15.97 o 
  -6   4  25      121.23      128.17     15.84 o 
  -4   4  25       13.75       13.15     10.05 o 
  -2   4  25      128.21      137.78     18.50 o 
   0   4  25       16.14       32.73     19.72 o 
  -7   5  25       19.27       11.91     12.77 o 
  -5   5  25        0.51        6.29     12.29 o 
  -3   5  25       58.94       67.83     15.08 o 
  -1   5  25       15.55        8.35     12.12 o 
 -12   0  26       58.11       64.82     19.15 o 
 -10   0  26        0.06       11.23     13.94 o 
  -8   0  26       40.87       39.05     16.38 o 
  -6   0  26       18.58       43.70     16.97 o 
  -4   0  26       68.66       60.00     17.19 o 
  -2   0  26       31.81       67.40     18.61 o 
   0   0  26       13.58       -8.03     13.01 o 
   2   0  26       42.91       83.42     51.98 o 
 -11   1  26       74.16      102.22     15.42 o 
  -9   1  26       14.07        3.25      9.48 o 
  -7   1  26        6.71       17.68      9.47 o 
  -5   1  26       63.76       60.31     12.30 o 
  -3   1  26        2.19        5.11      9.30 o 
  -1   1  26        2.45        3.94      9.35 o 
   1   1  26       12.99       28.95     12.39 o 
 -12   2  26        1.09        1.90     16.77 o 
 -10   2  26       54.90       83.28     17.17 o 
  -8   2  26        2.93       -9.46      8.61 o 
  -6   2  26      151.89      158.24     16.84 o 
  -4   2  26        2.10       -8.47      8.69 o 
  -2   2  26      115.01      177.58     25.60 o 
   0   2  26        2.68       10.98     11.32 o 
   2   2  26       12.20       -9.38     11.11 o 
 -11   3  26       22.92       21.63     15.04 o 
  -9   3  26       30.59       45.13     14.28 o 
  -7   3  26        1.23        7.26      9.88 o 
  -5   3  26       14.85       24.14     10.61 o 
  -3   3  26        5.90       19.06     10.00 o 
  -1   3  26       40.52       37.87     14.85 o 
   1   3  26        3.42       -3.07     10.57 o 
  -8   4  26       38.81       58.88     15.60 o 
  -6   4  26        3.92       18.20     10.84 o 
  -4   4  26       44.10       61.15     14.96 o 
  -2   4  26       42.28       67.04     21.65 o 
  -9   1  27       24.28       26.13     11.50 o 
  -7   1  27       21.64       17.79     10.55 o 
  -5   1  27        3.11       13.73     12.11 o 
  -3   1  27       31.42        8.79     16.18 o 
  -1   1  27       17.97       26.46     11.23 o 
 -10   2  27        3.99        2.54     13.13 o 
  -8   2  27        1.77        6.66     10.13 o 
  -6   2  27        0.29       11.34      9.73 o 
  -4   2  27       23.17       11.25     10.86 o 
  -2   2  27       34.52       37.76     11.71 o 
  -7   3  27       23.22       22.38     11.50 o 
  -5   3  27        6.20       -2.35     10.00 o 
  -3   3  27       22.74       46.37     14.45 o 
  -8   0  28       56.15       69.17     20.32 o 
  -6   0  28       25.38       61.85     19.07 o 
  -4   0  28       35.80       33.42     25.82 o 
  -7   1  28       23.27       19.22     11.14 o 
  -5   1  28        0.03       -3.89      9.18 o 
  -3   1  28        1.46        5.74     10.70 o 
                                                 
